# Supplementary material for: Small brains predisposed Late Quaternary mammals to extinction
Source: Sci Rep. 2022 Mar 31;12:3453. doi: 10.1038/s41598-022-07327-9 (PMC8971383; doi:10.1038/s41598-022-07327-9)
Supplement: Supplementary file 1 — Supplementary Information 1. [file 41598_2022_7327_MOESM1_ESM.csv]

Order	Genus_Species	Data type	Name in Text	Sample size (Brain)	Extinction Status	Method	Endocast Volume (ml)	Brain mass (g)	Body Mass (g)	Body mass from same specimen	Reference	Remarks
Artiodactyla	Addax_nasomaculatus	Calculated into Species Average	NA	1	Extant	Mass	NA	185	107000	Yes	Tsuboi, M. et al. (2018) ÔBreakdown of brainÐbody allometry and the encephalization of birds and mammalsÕ, Nature Ecology and Evolution. Springer US, 2(9), pp. 1492Ð1500. doi: 10.1038/s41559-018-0632-1.	NA
Artiodactyla	Addax_nasomaculatus	Calculated into Species Average	NA	1	Extant	Mass	NA	218	120000	Yes	Tsuboi, M. et al. (2018) ÔBreakdown of brainÐbody allometry and the encephalization of birds and mammalsÕ, Nature Ecology and Evolution. Springer US, 2(9), pp. 1492Ð1500. doi: 10.1038/s41559-018-0632-1.	NA
Artiodactyla	Aepyceros_melampus	Calculated into Species Average	NA	2	Extant	Mass	NA	175	57610	Yes	Crile G and Quiring DP (1940), A record of the body weight and certain organ and gland weights of 3690 animals, Ohio J Sci 40:219-259.	NA
Artiodactyla	Aepyceros_melampus	Calculated into Species Average	NA	1	Extant	Mass	NA	165	43000	Yes	Tsuboi, M. et al. (2018) ÔBreakdown of brainÐbody allometry and the encephalization of birds and mammalsÕ, Nature Ecology and Evolution. Springer US, 2(9), pp. 1492Ð1500. doi: 10.1038/s41559-018-0632-1.	NA
Artiodactyla	Aepyceros_melampus	Calculated into Species Average	NA	1	Extant	Mass	NA	172	47000	Yes	Tsuboi, M. et al. (2018) ÔBreakdown of brainÐbody allometry and the encephalization of birds and mammalsÕ, Nature Ecology and Evolution. Springer US, 2(9), pp. 1492Ð1500. doi: 10.1038/s41559-018-0632-1.	NA
Artiodactyla	Aepyceros_melampus	Calculated into Species Average	NA	1	Extant	Mass	NA	200	51000	Yes	Tsuboi, M. et al. (2018) ÔBreakdown of brainÐbody allometry and the encephalization of birds and mammalsÕ, Nature Ecology and Evolution. Springer US, 2(9), pp. 1492Ð1500. doi: 10.1038/s41559-018-0632-1.	NA
Artiodactyla	Aepyceros_melampus	Calculated into Species Average	NA	1	Extant	Mass	NA	215	60000	Yes	Tsuboi, M. et al. (2018) ÔBreakdown of brainÐbody allometry and the encephalization of birds and mammalsÕ, Nature Ecology and Evolution. Springer US, 2(9), pp. 1492Ð1500. doi: 10.1038/s41559-018-0632-1.	NA
Artiodactyla	Aepyceros_melampus	Calculated into Species Average	NA	1	Extant	Mass	NA	200	62000	Yes	Tsuboi, M. et al. (2018) ÔBreakdown of brainÐbody allometry and the encephalization of birds and mammalsÕ, Nature Ecology and Evolution. Springer US, 2(9), pp. 1492Ð1500. doi: 10.1038/s41559-018-0632-1.	NA
Artiodactyla	Aepyceros_melampus	Calculated into Species Average	NA	1	Extant	Mass	NA	195.5	53500	Yes	Tsuboi, M. et al. (2018) ÔBreakdown of brainÐbody allometry and the encephalization of birds and mammalsÕ, Nature Ecology and Evolution. Springer US, 2(9), pp. 1492Ð1500. doi: 10.1038/s41559-018-0632-1.	NA
Artiodactyla	Aepyceros_melampus	Calculated into Species Average	NA	1	Extant	Mass	NA	160	60000	Yes	Tsuboi, M. et al. (2018) ÔBreakdown of brainÐbody allometry and the encephalization of birds and mammalsÕ, Nature Ecology and Evolution. Springer US, 2(9), pp. 1492Ð1500. doi: 10.1038/s41559-018-0632-1.	NA
Artiodactyla	Aepyceros_melampus	Calculated into Species Average	NA	1	Extant	Mass	NA	161	78000	Yes	Tsuboi, M. et al. (2018) ÔBreakdown of brainÐbody allometry and the encephalization of birds and mammalsÕ, Nature Ecology and Evolution. Springer US, 2(9), pp. 1492Ð1500. doi: 10.1038/s41559-018-0632-1.	NA
Artiodactyla	Aepyceros_melampus	Calculated into Species Average	NA	1	Extant	Mass	NA	165	38000	Yes	Tsuboi, M. et al. (2018) ÔBreakdown of brainÐbody allometry and the encephalization of birds and mammalsÕ, Nature Ecology and Evolution. Springer US, 2(9), pp. 1492Ð1500. doi: 10.1038/s41559-018-0632-1.	NA
Artiodactyla	Aepyceros_melampus	Calculated into Species Average	NA	1	Extant	Mass	NA	165	42000	Yes	Tsuboi, M. et al. (2018) ÔBreakdown of brainÐbody allometry and the encephalization of birds and mammalsÕ, Nature Ecology and Evolution. Springer US, 2(9), pp. 1492Ð1500. doi: 10.1038/s41559-018-0632-1.	NA
Artiodactyla	Aepyceros_melampus	Calculated into Species Average	NA	1	Extant	Mass	NA	150	58000	Yes	Tsuboi, M. et al. (2018) ÔBreakdown of brainÐbody allometry and the encephalization of birds and mammalsÕ, Nature Ecology and Evolution. Springer US, 2(9), pp. 1492Ð1500. doi: 10.1038/s41559-018-0632-1.	NA
Artiodactyla	Aepyceros_melampus	Calculated into Species Average	NA	1	Extant	Mass	NA	153	65000	Yes	Tsuboi, M. et al. (2018) ÔBreakdown of brainÐbody allometry and the encephalization of birds and mammalsÕ, Nature Ecology and Evolution. Springer US, 2(9), pp. 1492Ð1500. doi: 10.1038/s41559-018-0632-1.	NA
Artiodactyla	Aepyceros_melampus	Calculated into Species Average	NA	1	Extant	Mass	NA	152	70000	Yes	Tsuboi, M. et al. (2018) ÔBreakdown of brainÐbody allometry and the encephalization of birds and mammalsÕ, Nature Ecology and Evolution. Springer US, 2(9), pp. 1492Ð1500. doi: 10.1038/s41559-018-0632-1.	NA
Artiodactyla	Alcelaphus_buselaphus	Calculated into Species Average	NA	1	Extant	Mass	NA	269	99500	Yes	Tsuboi, M. et al. (2018) ÔBreakdown of brainÐbody allometry and the encephalization of birds and mammalsÕ, Nature Ecology and Evolution. Springer US, 2(9), pp. 1492Ð1500. doi: 10.1038/s41559-018-0632-1.	NA
Artiodactyla	Alcelaphus_buselaphus	Calculated into Species Average	NA	1	Extant	Mass	NA	254	90000	Yes	Tsuboi, M. et al. (2018) ÔBreakdown of brainÐbody allometry and the encephalization of birds and mammalsÕ, Nature Ecology and Evolution. Springer US, 2(9), pp. 1492Ð1500. doi: 10.1038/s41559-018-0632-1.	NA
Artiodactyla	Alcelaphus_buselaphus	Calculated into Species Average	NA	1	Extant	Mass	NA	250	155000	Yes	Tsuboi, M. et al. (2018) ÔBreakdown of brainÐbody allometry and the encephalization of birds and mammalsÕ, Nature Ecology and Evolution. Springer US, 2(9), pp. 1492Ð1500. doi: 10.1038/s41559-018-0632-1.	NA
Artiodactyla	Alcelaphus_buselaphus	Calculated into Species Average	NA	1	Extant	Mass	NA	310	160000	Yes	Tsuboi, M. et al. (2018) ÔBreakdown of brainÐbody allometry and the encephalization of birds and mammalsÕ, Nature Ecology and Evolution. Springer US, 2(9), pp. 1492Ð1500. doi: 10.1038/s41559-018-0632-1.	NA
Artiodactyla	Alcelaphus_buselaphus	Calculated into Species Average	NA	1	Extant	Mass	NA	357	165000	Yes	Tsuboi, M. et al. (2018) ÔBreakdown of brainÐbody allometry and the encephalization of birds and mammalsÕ, Nature Ecology and Evolution. Springer US, 2(9), pp. 1492Ð1500. doi: 10.1038/s41559-018-0632-1.	NA
Artiodactyla	Alcelaphus_buselaphus	Calculated into Species Average	NA	1	Extant	Mass	NA	329	170000	Yes	Tsuboi, M. et al. (2018) ÔBreakdown of brainÐbody allometry and the encephalization of birds and mammalsÕ, Nature Ecology and Evolution. Springer US, 2(9), pp. 1492Ð1500. doi: 10.1038/s41559-018-0632-1.	NA
Artiodactyla	Alces_alces	Calculated into Species Average	NA	1	Extant	Mass	NA	407	272160	Yes	Tsuboi, M. et al. (2018) ÔBreakdown of brainÐbody allometry and the encephalization of birds and mammalsÕ, Nature Ecology and Evolution. Springer US, 2(9), pp. 1492Ð1500. doi: 10.1038/s41559-018-0632-1.	NA
Artiodactyla	Alces_alces	Calculated into Species Average	NA	1	Extant	Mass	NA	436	200000	Yes	Tsuboi, M. et al. (2018) ÔBreakdown of brainÐbody allometry and the encephalization of birds and mammalsÕ, Nature Ecology and Evolution. Springer US, 2(9), pp. 1492Ð1500. doi: 10.1038/s41559-018-0632-1.	NA
Artiodactyla	Ammotragus_lervia	Calculated into Species Average	NA	1	Extant	Mass	NA	210	66000	Yes	Tsuboi, M. et al. (2018) ÔBreakdown of brainÐbody allometry and the encephalization of birds and mammalsÕ, Nature Ecology and Evolution. Springer US, 2(9), pp. 1492Ð1500. doi: 10.1038/s41559-018-0632-1.	NA
Artiodactyla	Ammotragus_lervia	Calculated into Species Average	NA	1	Extant	Mass	NA	209.5	56700	Yes	Tsuboi, M. et al. (2018) ÔBreakdown of brainÐbody allometry and the encephalization of birds and mammalsÕ, Nature Ecology and Evolution. Springer US, 2(9), pp. 1492Ð1500. doi: 10.1038/s41559-018-0632-1.	NA
Artiodactyla	Antidorcas_marsupialis	Calculated into Species Average	NA	1	Extant	Mass	NA	132	35000	Yes	Tsuboi, M. et al. (2018) ÔBreakdown of brainÐbody allometry and the encephalization of birds and mammalsÕ, Nature Ecology and Evolution. Springer US, 2(9), pp. 1492Ð1500. doi: 10.1038/s41559-018-0632-1.	NA
Artiodactyla	Antidorcas_marsupialis	Calculated into Species Average	NA	1	Extant	Mass	NA	138	38200	Yes	Tsuboi, M. et al. (2018) ÔBreakdown of brainÐbody allometry and the encephalization of birds and mammalsÕ, Nature Ecology and Evolution. Springer US, 2(9), pp. 1492Ð1500. doi: 10.1038/s41559-018-0632-1.	NA
Artiodactyla	Antidorcas_marsupialis	Calculated into Species Average	NA	1	Extant	Mass	NA	143	36000	Yes	Tsuboi, M. et al. (2018) ÔBreakdown of brainÐbody allometry and the encephalization of birds and mammalsÕ, Nature Ecology and Evolution. Springer US, 2(9), pp. 1492Ð1500. doi: 10.1038/s41559-018-0632-1.	NA
Artiodactyla	Antidorcas_marsupialis	Calculated into Species Average	NA	1	Extant	Mass	NA	146	36000	Yes	Tsuboi, M. et al. (2018) ÔBreakdown of brainÐbody allometry and the encephalization of birds and mammalsÕ, Nature Ecology and Evolution. Springer US, 2(9), pp. 1492Ð1500. doi: 10.1038/s41559-018-0632-1.	NA
Artiodactyla	Antidorcas_marsupialis	Calculated into Species Average	NA	1	Extant	Mass	NA	118	22000	Yes	Tsuboi, M. et al. (2018) ÔBreakdown of brainÐbody allometry and the encephalization of birds and mammalsÕ, Nature Ecology and Evolution. Springer US, 2(9), pp. 1492Ð1500. doi: 10.1038/s41559-018-0632-1.	NA
Artiodactyla	Antidorcas_marsupialis	Calculated into Species Average	NA	1	Extant	Mass	NA	129	22500	Yes	Tsuboi, M. et al. (2018) ÔBreakdown of brainÐbody allometry and the encephalization of birds and mammalsÕ, Nature Ecology and Evolution. Springer US, 2(9), pp. 1492Ð1500. doi: 10.1038/s41559-018-0632-1.	NA
Artiodactyla	Antidorcas_marsupialis	Calculated into Species Average	NA	1	Extant	Mass	NA	123.5	37000	Yes	Tsuboi, M. et al. (2018) ÔBreakdown of brainÐbody allometry and the encephalization of birds and mammalsÕ, Nature Ecology and Evolution. Springer US, 2(9), pp. 1492Ð1500. doi: 10.1038/s41559-018-0632-1.	NA
Artiodactyla	Antidorcas_marsupialis	Calculated into Species Average	NA	1	Extant	Mass	NA	145	37000	Yes	Tsuboi, M. et al. (2018) ÔBreakdown of brainÐbody allometry and the encephalization of birds and mammalsÕ, Nature Ecology and Evolution. Springer US, 2(9), pp. 1492Ð1500. doi: 10.1038/s41559-018-0632-1.	NA
Artiodactyla	Antidorcas_marsupialis	Calculated into Species Average	NA	1	Extant	Mass	NA	132	38000	Yes	Tsuboi, M. et al. (2018) ÔBreakdown of brainÐbody allometry and the encephalization of birds and mammalsÕ, Nature Ecology and Evolution. Springer US, 2(9), pp. 1492Ð1500. doi: 10.1038/s41559-018-0632-1.	NA
Artiodactyla	Antidorcas_marsupialis	Calculated into Species Average	NA	1	Extant	Mass	NA	140	38000	Yes	Tsuboi, M. et al. (2018) ÔBreakdown of brainÐbody allometry and the encephalization of birds and mammalsÕ, Nature Ecology and Evolution. Springer US, 2(9), pp. 1492Ð1500. doi: 10.1038/s41559-018-0632-1.	NA
Artiodactyla	Antidorcas_marsupialis	Calculated into Species Average	NA	1	Extant	Mass	NA	142	38000	Yes	Tsuboi, M. et al. (2018) ÔBreakdown of brainÐbody allometry and the encephalization of birds and mammalsÕ, Nature Ecology and Evolution. Springer US, 2(9), pp. 1492Ð1500. doi: 10.1038/s41559-018-0632-1.	NA
Artiodactyla	Antidorcas_marsupialis	Calculated into Species Average	NA	1	Extant	Mass	NA	130	40000	Yes	Tsuboi, M. et al. (2018) ÔBreakdown of brainÐbody allometry and the encephalization of birds and mammalsÕ, Nature Ecology and Evolution. Springer US, 2(9), pp. 1492Ð1500. doi: 10.1038/s41559-018-0632-1.	NA
Artiodactyla	Antidorcas_marsupialis	Calculated into Species Average	NA	1	Extant	Mass	NA	140	40000	Yes	Tsuboi, M. et al. (2018) ÔBreakdown of brainÐbody allometry and the encephalization of birds and mammalsÕ, Nature Ecology and Evolution. Springer US, 2(9), pp. 1492Ð1500. doi: 10.1038/s41559-018-0632-1.	NA
Artiodactyla	Antidorcas_marsupialis	Calculated into Species Average	NA	1	Extant	Mass	NA	138	44000	Yes	Tsuboi, M. et al. (2018) ÔBreakdown of brainÐbody allometry and the encephalization of birds and mammalsÕ, Nature Ecology and Evolution. Springer US, 2(9), pp. 1492Ð1500. doi: 10.1038/s41559-018-0632-1.	NA
Artiodactyla	Antidorcas_marsupialis	Calculated into Species Average	NA	1	Extant	Mass	NA	144	46000	Yes	Tsuboi, M. et al. (2018) ÔBreakdown of brainÐbody allometry and the encephalization of birds and mammalsÕ, Nature Ecology and Evolution. Springer US, 2(9), pp. 1492Ð1500. doi: 10.1038/s41559-018-0632-1.	NA
Artiodactyla	Antifer_ensenadensis	Single Entry	NA	1	Extinct	Volume	313.32	NA	206930	Yes	Fontoura, E. et al. (2020) ÔVirtual brain endocast of Antifer (Mammalia: Cervidae), an extinct large cervid from South AmericaÕ, Journal of Morphology, (July), pp. 1Ð18. doi: 10.1002/jmor.21243.	Authors only published brain mass which they write was the volume divided by 1.05
Artiodactyla	Antilope_cervicapra	Calculated into Species Average	NA	1	Extant	Mass	NA	90	13500	Yes	Tsuboi, M. et al. (2018) ÔBreakdown of brainÐbody allometry and the encephalization of birds and mammalsÕ, Nature Ecology and Evolution. Springer US, 2(9), pp. 1492Ð1500. doi: 10.1038/s41559-018-0632-1.	NA
Artiodactyla	Antilope_cervicapra	Calculated into Species Average	NA	1	Extant	Mass	NA	200	38500	Yes	Tsuboi, M. et al. (2018) ÔBreakdown of brainÐbody allometry and the encephalization of birds and mammalsÕ, Nature Ecology and Evolution. Springer US, 2(9), pp. 1492Ð1500. doi: 10.1038/s41559-018-0632-1.	NA
Artiodactyla	Antilope_cervicapra	Calculated into Species Average	NA	1	Extant	Mass	NA	118	33500	Yes	Tsuboi, M. et al. (2018) ÔBreakdown of brainÐbody allometry and the encephalization of birds and mammalsÕ, Nature Ecology and Evolution. Springer US, 2(9), pp. 1492Ð1500. doi: 10.1038/s41559-018-0632-1.	NA
Artiodactyla	Axis_axis	Single Entry	NA	1	Extant	Mass	NA	219	88450	Yes	Crile G and Quiring DP (1940), A record of the body weight and certain organ and gland weights of 3690 animals, Ohio J Sci 40:219-259.	NA
Artiodactyla	Axis_porcinus	Single Entry	NA	1	Extant	Mass	NA	142	30000	Yes	Tsuboi, M. et al. (2018) ÔBreakdown of brainÐbody allometry and the encephalization of birds and mammalsÕ, Nature Ecology and Evolution. Springer US, 2(9), pp. 1492Ð1500. doi: 10.1038/s41559-018-0632-1.	NA
Artiodactyla	Bison_bison	Single Entry	NA	1	Extant	Mass	NA	334	54800	Yes	Crile G and Quiring DP (1940), A record of the body weight and certain organ and gland weights of 3690 animals, Ohio J Sci 40:219-259.	NA
Artiodactyla	Boselaphus_tragocamelus	Calculated into Species Average	NA	1	Extant	Mass	NA	255.5	125000	Yes	Tsuboi, M. et al. (2018) ÔBreakdown of brainÐbody allometry and the encephalization of birds and mammalsÕ, Nature Ecology and Evolution. Springer US, 2(9), pp. 1492Ð1500. doi: 10.1038/s41559-018-0632-1.	NA
Artiodactyla	Boselaphus_tragocamelus	Calculated into Species Average	NA	1	Extant	Mass	NA	288	125000	Yes	Tsuboi, M. et al. (2018) ÔBreakdown of brainÐbody allometry and the encephalization of birds and mammalsÕ, Nature Ecology and Evolution. Springer US, 2(9), pp. 1492Ð1500. doi: 10.1038/s41559-018-0632-1.	NA
Artiodactyla	Camelops_hesternus	Single Entry	NA	1	Extinct	Volume	990	NA	1100000	Yes	Jerison, H. J. (1971) ÔQuantitative Analysis of the Evolution of the Camelid BrainÕ, The American Naturalist. doi: 10.1086/282720.	NA
Artiodactyla	Camelus_bactrianus	Single Entry	NA	1	Extant	Mass	NA	570	450000	Yes	Jerison, H. J. (1971) ÔQuantitative Analysis of the Evolution of the Camelid BrainÕ, The American Naturalist. doi: 10.1086/282720.	NA
Artiodactyla	Camelus_dromedarius	Single Entry	NA	1	Extant	Mass	NA	762	400000	Yes	Tsuboi, M. et al. (2018) ÔBreakdown of brainÐbody allometry and the encephalization of birds and mammalsÕ, Nature Ecology and Evolution. Springer US, 2(9), pp. 1492Ð1500. doi: 10.1038/s41559-018-0632-1.	NA
Artiodactyla	Capreolus_capreolus	Calculated into Species Average	NA	1	Extant	Mass	NA	94.5	12706	Yes	Tsuboi, M. et al. (2018) ÔBreakdown of brainÐbody allometry and the encephalization of birds and mammalsÕ, Nature Ecology and Evolution. Springer US, 2(9), pp. 1492Ð1500. doi: 10.1038/s41559-018-0632-1.	NA
Artiodactyla	Capreolus_capreolus	Calculated into Species Average	NA	1	Extant	Mass	NA	90	13154	Yes	Tsuboi, M. et al. (2018) ÔBreakdown of brainÐbody allometry and the encephalization of birds and mammalsÕ, Nature Ecology and Evolution. Springer US, 2(9), pp. 1492Ð1500. doi: 10.1038/s41559-018-0632-1.	NA
Artiodactyla	Capreolus_capreolus	Calculated into Species Average	NA	1	Extant	Mass	NA	103.5	15422	Yes	Tsuboi, M. et al. (2018) ÔBreakdown of brainÐbody allometry and the encephalization of birds and mammalsÕ, Nature Ecology and Evolution. Springer US, 2(9), pp. 1492Ð1500. doi: 10.1038/s41559-018-0632-1.	NA
Artiodactyla	Capreolus_capreolus	Calculated into Species Average	NA	1	Extant	Mass	NA	93	14062	Yes	Tsuboi, M. et al. (2018) ÔBreakdown of brainÐbody allometry and the encephalization of birds and mammalsÕ, Nature Ecology and Evolution. Springer US, 2(9), pp. 1492Ð1500. doi: 10.1038/s41559-018-0632-1.	NA
Artiodactyla	Capreolus_capreolus	Calculated into Species Average	NA	1	Extant	Mass	NA	92	17000	Yes	Tsuboi, M. et al. (2018) ÔBreakdown of brainÐbody allometry and the encephalization of birds and mammalsÕ, Nature Ecology and Evolution. Springer US, 2(9), pp. 1492Ð1500. doi: 10.1038/s41559-018-0632-1.	NA
Artiodactyla	Capreolus_capreolus	Calculated into Species Average	NA	1	Extant	Mass	NA	83	21000	Yes	Tsuboi, M. et al. (2018) ÔBreakdown of brainÐbody allometry and the encephalization of birds and mammalsÕ, Nature Ecology and Evolution. Springer US, 2(9), pp. 1492Ð1500. doi: 10.1038/s41559-018-0632-1.	NA
Artiodactyla	Capricornis_crispus	Single Entry	NA	59	Extant	Mass	NA	131.6	32900	Yes	Honda, K., Tatsukawa, R. and Miura, S., 1987. Body and organ weights of free-ranging Japanese serow.ÊThe Journal of wildlife management, pp.678-680.	NA
Artiodactyla	Cephalophus_dorsalis	Single Entry	NA	1	Extant	Mass	NA	93	13000	Yes	Tsuboi, M. et al. (2018) ÔBreakdown of brainÐbody allometry and the encephalization of birds and mammalsÕ, Nature Ecology and Evolution. Springer US, 2(9), pp. 1492Ð1500. doi: 10.1038/s41559-018-0632-1.	NA
Artiodactyla	Cephalophus_natalensis	Calculated into Species Average	NA	1	Extant	Mass	NA	83	12500	Yes	Tsuboi, M. et al. (2018) ÔBreakdown of brainÐbody allometry and the encephalization of birds and mammalsÕ, Nature Ecology and Evolution. Springer US, 2(9), pp. 1492Ð1500. doi: 10.1038/s41559-018-0632-1.	NA
Artiodactyla	Cephalophus_natalensis	Calculated into Species Average	NA	1	Extant	Mass	NA	66	10500	Yes	Tsuboi, M. et al. (2018) ÔBreakdown of brainÐbody allometry and the encephalization of birds and mammalsÕ, Nature Ecology and Evolution. Springer US, 2(9), pp. 1492Ð1500. doi: 10.1038/s41559-018-0632-1.	NA
Artiodactyla	Cephalophus_nigrifrons	Calculated into Species Average	NA	1	Extant	Mass	NA	84	11000	Yes	Tsuboi, M. et al. (2018) ÔBreakdown of brainÐbody allometry and the encephalization of birds and mammalsÕ, Nature Ecology and Evolution. Springer US, 2(9), pp. 1492Ð1500. doi: 10.1038/s41559-018-0632-1.	NA
Artiodactyla	Cephalophus_nigrifrons	Calculated into Species Average	NA	1	Extant	Mass	NA	86	14000	Yes	Tsuboi, M. et al. (2018) ÔBreakdown of brainÐbody allometry and the encephalization of birds and mammalsÕ, Nature Ecology and Evolution. Springer US, 2(9), pp. 1492Ð1500. doi: 10.1038/s41559-018-0632-1.	NA
Artiodactyla	Cephalophus_nigrifrons	Calculated into Species Average	NA	1	Extant	Mass	NA	79	15000	Yes	Tsuboi, M. et al. (2018) ÔBreakdown of brainÐbody allometry and the encephalization of birds and mammalsÕ, Nature Ecology and Evolution. Springer US, 2(9), pp. 1492Ð1500. doi: 10.1038/s41559-018-0632-1.	NA
Artiodactyla	Cephalophus_zebra	Single Entry	NA	1	Extant	Mass	NA	83	10000	Yes	Tsuboi, M. et al. (2018) ÔBreakdown of brainÐbody allometry and the encephalization of birds and mammalsÕ, Nature Ecology and Evolution. Springer US, 2(9), pp. 1492Ð1500. doi: 10.1038/s41559-018-0632-1.	NA
Artiodactyla	Cervus_canadensis	Calculated into Species Average	NA	1	Extant	Mass	NA	435	200000	Yes	Tsuboi, M. et al. (2018) ÔBreakdown of brainÐbody allometry and the encephalization of birds and mammalsÕ, Nature Ecology and Evolution. Springer US, 2(9), pp. 1492Ð1500. doi: 10.1038/s41559-018-0632-1.	NA
Artiodactyla	Cervus_elaphus	Calculated into Species Average	NA	1	Extant	Mass	NA	365	117000	Yes	Tsuboi, M. et al. (2018) ÔBreakdown of brainÐbody allometry and the encephalization of birds and mammalsÕ, Nature Ecology and Evolution. Springer US, 2(9), pp. 1492Ð1500. doi: 10.1038/s41559-018-0632-1.	NA
Artiodactyla	Cervus_elaphus	Calculated into Species Average	NA	1	Extant	Mass	NA	229	73500	Yes	Tsuboi, M. et al. (2018) ÔBreakdown of brainÐbody allometry and the encephalization of birds and mammalsÕ, Nature Ecology and Evolution. Springer US, 2(9), pp. 1492Ð1500. doi: 10.1038/s41559-018-0632-1.	NA
Artiodactyla	Cervus_elaphus	Calculated into Species Average	NA	1	Extant	Mass	NA	411	125530	Yes	Tsuboi, M. et al. (2018) ÔBreakdown of brainÐbody allometry and the encephalization of birds and mammalsÕ, Nature Ecology and Evolution. Springer US, 2(9), pp. 1492Ð1500. doi: 10.1038/s41559-018-0632-1.	NA
Artiodactyla	Cervus_elaphus	Calculated into Species Average	NA	1	Extant	Mass	NA	409.3	200000	Yes	Tsuboi, M. et al. (2018) ÔBreakdown of brainÐbody allometry and the encephalization of birds and mammalsÕ, Nature Ecology and Evolution. Springer US, 2(9), pp. 1492Ð1500. doi: 10.1038/s41559-018-0632-1.	NA
Artiodactyla	Choeropsis_liberiensis	Single Entry	NA	7	Extant	Volume	350	NA	228000	Yes	Weston, E. M. and Lister, A. M. (2009) ÔInsular dwarfism in hippos and a model for brain size reduction in Homo floresiensisÕ, Nature, 459(7243), pp. 85Ð88. doi: 10.1038/nature07922.	NA
Artiodactyla	Connochaetes_gnou	Single Entry	NA	1	Extant	Mass	NA	305	150000	Yes	Tsuboi, M. et al. (2018) ÔBreakdown of brainÐbody allometry and the encephalization of birds and mammalsÕ, Nature Ecology and Evolution. Springer US, 2(9), pp. 1492Ð1500. doi: 10.1038/s41559-018-0632-1.	NA
Artiodactyla	Connochaetes_taurinus	Calculated into Species Average	NA	1	Extant	Mass	NA	382	171000	Yes	Tsuboi, M. et al. (2018) ÔBreakdown of brainÐbody allometry and the encephalization of birds and mammalsÕ, Nature Ecology and Evolution. Springer US, 2(9), pp. 1492Ð1500. doi: 10.1038/s41559-018-0632-1.	NA
Artiodactyla	Connochaetes_taurinus	Calculated into Species Average	NA	1	Extant	Mass	NA	362	164000	Yes	Tsuboi, M. et al. (2018) ÔBreakdown of brainÐbody allometry and the encephalization of birds and mammalsÕ, Nature Ecology and Evolution. Springer US, 2(9), pp. 1492Ð1500. doi: 10.1038/s41559-018-0632-1.	NA
Artiodactyla	Connochaetes_taurinus	Calculated into Species Average	NA	1	Extant	Mass	NA	372	176000	Yes	Tsuboi, M. et al. (2018) ÔBreakdown of brainÐbody allometry and the encephalization of birds and mammalsÕ, Nature Ecology and Evolution. Springer US, 2(9), pp. 1492Ð1500. doi: 10.1038/s41559-018-0632-1.	NA
Artiodactyla	Connochaetes_taurinus	Calculated into Species Average	NA	2	Extant	Mass	NA	443	212230	Yes	Tsuboi, M. et al. (2018) ÔBreakdown of brainÐbody allometry and the encephalization of birds and mammalsÕ, Nature Ecology and Evolution. Springer US, 2(9), pp. 1492Ð1500. doi: 10.1038/s41559-018-0632-1.	NA
Artiodactyla	Dama_dama	Calculated into Species Average	NA	1	Extant	Mass	NA	224.5	37195	Yes	Tsuboi, M. et al. (2018) ÔBreakdown of brainÐbody allometry and the encephalization of birds and mammalsÕ, Nature Ecology and Evolution. Springer US, 2(9), pp. 1492Ð1500. doi: 10.1038/s41559-018-0632-1.	NA
Artiodactyla	Dama_dama	Calculated into Species Average	NA	1	Extant	Mass	NA	223	80000	Yes	Tsuboi, M. et al. (2018) ÔBreakdown of brainÐbody allometry and the encephalization of birds and mammalsÕ, Nature Ecology and Evolution. Springer US, 2(9), pp. 1492Ð1500. doi: 10.1038/s41559-018-0632-1.	NA
Artiodactyla	Damaliscus_lunatus	Calculated into Species Average	NA	1	Extant	Mass	NA	324	82000	Yes	Tsuboi, M. et al. (2018) ÔBreakdown of brainÐbody allometry and the encephalization of birds and mammalsÕ, Nature Ecology and Evolution. Springer US, 2(9), pp. 1492Ð1500. doi: 10.1038/s41559-018-0632-1.	NA
Artiodactyla	Damaliscus_lunatus	Calculated into Species Average	NA	1	Extant	Mass	NA	288	135000	Yes	Tsuboi, M. et al. (2018) ÔBreakdown of brainÐbody allometry and the encephalization of birds and mammalsÕ, Nature Ecology and Evolution. Springer US, 2(9), pp. 1492Ð1500. doi: 10.1038/s41559-018-0632-1.	NA
Artiodactyla	Damaliscus_lunatus	Calculated into Species Average	NA	1	Extant	Mass	NA	259	150000	Yes	Tsuboi, M. et al. (2018) ÔBreakdown of brainÐbody allometry and the encephalization of birds and mammalsÕ, Nature Ecology and Evolution. Springer US, 2(9), pp. 1492Ð1500. doi: 10.1038/s41559-018-0632-1.	NA
Artiodactyla	Damaliscus_lunatus	Calculated into Species Average	NA	1	Extant	Mass	NA	260	80000	Yes	Tsuboi, M. et al. (2018) ÔBreakdown of brainÐbody allometry and the encephalization of birds and mammalsÕ, Nature Ecology and Evolution. Springer US, 2(9), pp. 1492Ð1500. doi: 10.1038/s41559-018-0632-1.	NA
Artiodactyla	Damaliscus_lunatus	Calculated into Species Average	NA	1	Extant	Mass	NA	295	135000	Yes	Tsuboi, M. et al. (2018) ÔBreakdown of brainÐbody allometry and the encephalization of birds and mammalsÕ, Nature Ecology and Evolution. Springer US, 2(9), pp. 1492Ð1500. doi: 10.1038/s41559-018-0632-1.	NA
Artiodactyla	Damaliscus_lunatus	Calculated into Species Average	NA	1	Extant	Mass	NA	228	60000	Yes	Tsuboi, M. et al. (2018) ÔBreakdown of brainÐbody allometry and the encephalization of birds and mammalsÕ, Nature Ecology and Evolution. Springer US, 2(9), pp. 1492Ð1500. doi: 10.1038/s41559-018-0632-1.	NA
Artiodactyla	Eudorcas_rufifrons	Calculated into Species Average	NA	1	Extant	Mass	NA	89	25000	Yes	Tsuboi, M. et al. (2018) ÔBreakdown of brainÐbody allometry and the encephalization of birds and mammalsÕ, Nature Ecology and Evolution. Springer US, 2(9), pp. 1492Ð1500. doi: 10.1038/s41559-018-0632-1.	NA
Artiodactyla	Eudorcas_rufifrons	Calculated into Species Average	NA	1	Extant	Mass	NA	102	25000	Yes	Tsuboi, M. et al. (2018) ÔBreakdown of brainÐbody allometry and the encephalization of birds and mammalsÕ, Nature Ecology and Evolution. Springer US, 2(9), pp. 1492Ð1500. doi: 10.1038/s41559-018-0632-1.	NA
Artiodactyla	Eudorcas_rufifrons	Calculated into Species Average	NA	1	Extant	Mass	NA	101	28000	Yes	Tsuboi, M. et al. (2018) ÔBreakdown of brainÐbody allometry and the encephalization of birds and mammalsÕ, Nature Ecology and Evolution. Springer US, 2(9), pp. 1492Ð1500. doi: 10.1038/s41559-018-0632-1.	NA
Artiodactyla	Eudorcas_thomsonii	Calculated into Species Average	NA	2	Extant	Mass	NA	91.8	24370	Yes	Crile G and Quiring DP (1940), A record of the body weight and certain organ and gland weights of 3690 animals, Ohio J Sci 40:219-259.	NA
Artiodactyla	Eudorcas_thomsonii	Calculated into Species Average	NA	1	Extant	Mass	NA	91	21000	Yes	Tsuboi, M. et al. (2018) ÔBreakdown of brainÐbody allometry and the encephalization of birds and mammalsÕ, Nature Ecology and Evolution. Springer US, 2(9), pp. 1492Ð1500. doi: 10.1038/s41559-018-0632-1.	NA
Artiodactyla	Eudorcas_thomsonii	Calculated into Species Average	NA	1	Extant	Mass	NA	91	23500	Yes	Tsuboi, M. et al. (2018) ÔBreakdown of brainÐbody allometry and the encephalization of birds and mammalsÕ, Nature Ecology and Evolution. Springer US, 2(9), pp. 1492Ð1500. doi: 10.1038/s41559-018-0632-1.	NA
Artiodactyla	Eudorcas_thomsonii	Calculated into Species Average	NA	1	Extant	Mass	NA	85	17000	Yes	Tsuboi, M. et al. (2018) ÔBreakdown of brainÐbody allometry and the encephalization of birds and mammalsÕ, Nature Ecology and Evolution. Springer US, 2(9), pp. 1492Ð1500. doi: 10.1038/s41559-018-0632-1.	NA
Artiodactyla	Eudorcas_thomsonii	Calculated into Species Average	NA	1	Extant	Mass	NA	89	17000	Yes	Tsuboi, M. et al. (2018) ÔBreakdown of brainÐbody allometry and the encephalization of birds and mammalsÕ, Nature Ecology and Evolution. Springer US, 2(9), pp. 1492Ð1500. doi: 10.1038/s41559-018-0632-1.	NA
Artiodactyla	Eudorcas_thomsonii	Calculated into Species Average	NA	1	Extant	Mass	NA	96	17000	Yes	Tsuboi, M. et al. (2018) ÔBreakdown of brainÐbody allometry and the encephalization of birds and mammalsÕ, Nature Ecology and Evolution. Springer US, 2(9), pp. 1492Ð1500. doi: 10.1038/s41559-018-0632-1.	NA
Artiodactyla	Eudorcas_thomsonii	Calculated into Species Average	NA	1	Extant	Mass	NA	74	17500	Yes	Tsuboi, M. et al. (2018) ÔBreakdown of brainÐbody allometry and the encephalization of birds and mammalsÕ, Nature Ecology and Evolution. Springer US, 2(9), pp. 1492Ð1500. doi: 10.1038/s41559-018-0632-1.	NA
Artiodactyla	Eudorcas_thomsonii	Calculated into Species Average	NA	1	Extant	Mass	NA	88	23000	Yes	Tsuboi, M. et al. (2018) ÔBreakdown of brainÐbody allometry and the encephalization of birds and mammalsÕ, Nature Ecology and Evolution. Springer US, 2(9), pp. 1492Ð1500. doi: 10.1038/s41559-018-0632-1.	NA
Artiodactyla	Gazella_dorcas	Calculated into Species Average	NA	1	Extant	Mass	NA	81.6	12170	Yes	Tsuboi, M. et al. (2018) ÔBreakdown of brainÐbody allometry and the encephalization of birds and mammalsÕ, Nature Ecology and Evolution. Springer US, 2(9), pp. 1492Ð1500. doi: 10.1038/s41559-018-0632-1.	NA
Artiodactyla	Gazella_dorcas	Calculated into Species Average	NA	1	Extant	Mass	NA	66	15000	Yes	Tsuboi, M. et al. (2018) ÔBreakdown of brainÐbody allometry and the encephalization of birds and mammalsÕ, Nature Ecology and Evolution. Springer US, 2(9), pp. 1492Ð1500. doi: 10.1038/s41559-018-0632-1.	NA
Artiodactyla	Gazella_dorcas	Calculated into Species Average	NA	1	Extant	Mass	NA	69	16000	Yes	Tsuboi, M. et al. (2018) ÔBreakdown of brainÐbody allometry and the encephalization of birds and mammalsÕ, Nature Ecology and Evolution. Springer US, 2(9), pp. 1492Ð1500. doi: 10.1038/s41559-018-0632-1.	NA
Artiodactyla	Gazella_dorcas	Calculated into Species Average	NA	1	Extant	Mass	NA	68	16700	Yes	Tsuboi, M. et al. (2018) ÔBreakdown of brainÐbody allometry and the encephalization of birds and mammalsÕ, Nature Ecology and Evolution. Springer US, 2(9), pp. 1492Ð1500. doi: 10.1038/s41559-018-0632-1.	NA
Artiodactyla	Gazella_dorcas	Calculated into Species Average	NA	1	Extant	Mass	NA	68	18400	Yes	Tsuboi, M. et al. (2018) ÔBreakdown of brainÐbody allometry and the encephalization of birds and mammalsÕ, Nature Ecology and Evolution. Springer US, 2(9), pp. 1492Ð1500. doi: 10.1038/s41559-018-0632-1.	NA
Artiodactyla	Gazella_dorcas	Calculated into Species Average	NA	1	Extant	Mass	NA	81	19000	Yes	Tsuboi, M. et al. (2018) ÔBreakdown of brainÐbody allometry and the encephalization of birds and mammalsÕ, Nature Ecology and Evolution. Springer US, 2(9), pp. 1492Ð1500. doi: 10.1038/s41559-018-0632-1.	NA
Artiodactyla	Giraffa_camelopardalis	Calculated into Species Average	NA	1	Extant	Mass	NA	770	630000	Yes	Gra•c, J.-M. et al. (2017) ÔThe Brain of the Giraffe ( Giraffa Camelopardalis ): Surface Configuration, Encephalization Quotient, and Analysis of the Existing LiteratureÕ, The Anatomical Record, 300(8), pp. 1502Ð1511. doi: 10.1002/ar.23593.	NA
Artiodactyla	Giraffa_camelopardalis	Calculated into Species Average	NA	1	Extant	Mass	NA	766	800000	Yes	Gra•c, J.-M. et al. (2017) ÔThe Brain of the Giraffe ( Giraffa Camelopardalis ): Surface Configuration, Encephalization Quotient, and Analysis of the Existing LiteratureÕ, The Anatomical Record, 300(8), pp. 1502Ð1511. doi: 10.1002/ar.23593.	NA
Artiodactyla	Giraffa_camelopardalis	Calculated into Species Average	NA	1	Extant	Mass	NA	722	680000	Yes	Gra•c, J.-M. et al. (2017) ÔThe Brain of the Giraffe ( Giraffa Camelopardalis ): Surface Configuration, Encephalization Quotient, and Analysis of the Existing LiteratureÕ, The Anatomical Record, 300(8), pp. 1502Ð1511. doi: 10.1002/ar.23593.	NA
Artiodactyla	Hippopotamus_amphibius	Calculated into Species Average	NA	1	Extant	Mass	NA	720	1351000	Yes	Crile G and Quiring DP (1940), A record of the body weight and certain organ and gland weights of 3690 animals, Ohio J Sci 40:219-259.	NA
Artiodactyla	Hippopotamus_amphibius	Calculated into Species Average	NA	1	Extant	Mass	NA	540	543000	Yes	Crile G and Quiring DP (1940), A record of the body weight and certain organ and gland weights of 3690 animals, Ohio J Sci 40:219-259.	NA
Artiodactyla	Hippopotamus_lemerlei	Single Entry	NA	29	Extinct	Volume	380	NA	374000	Yes	Weston, E. M. and Lister, A. M. (2009) ÔInsular dwarfism in hippos and a model for brain size reduction in Homo floresiensisÕ, Nature, 459(7243), pp. 85Ð88. doi: 10.1038/nature07922.	NA
Artiodactyla	Hippopotamus_madagascariensis	Single Entry	NA	19	Extinct	Volume	421	NA	393000	Yes	Weston, E. M. and Lister, A. M. (2009) ÔInsular dwarfism in hippos and a model for brain size reduction in Homo floresiensisÕ, Nature, 459(7243), pp. 85Ð88. doi: 10.1038/nature07922.	NA
Artiodactyla	Hippotragus_equinus	Calculated into Species Average	NA	1	Extant	Mass	NA	395	215000	Yes	Tsuboi, M. et al. (2018) ÔBreakdown of brainÐbody allometry and the encephalization of birds and mammalsÕ, Nature Ecology and Evolution. Springer US, 2(9), pp. 1492Ð1500. doi: 10.1038/s41559-018-0632-1.	NA
Artiodactyla	Hippotragus_equinus	Calculated into Species Average	NA	1	Extant	Mass	NA	397	225000	Yes	Tsuboi, M. et al. (2018) ÔBreakdown of brainÐbody allometry and the encephalization of birds and mammalsÕ, Nature Ecology and Evolution. Springer US, 2(9), pp. 1492Ð1500. doi: 10.1038/s41559-018-0632-1.	NA
Artiodactyla	Hippotragus_equinus	Calculated into Species Average	NA	1	Extant	Mass	NA	395	240000	Yes	Tsuboi, M. et al. (2018) ÔBreakdown of brainÐbody allometry and the encephalization of birds and mammalsÕ, Nature Ecology and Evolution. Springer US, 2(9), pp. 1492Ð1500. doi: 10.1038/s41559-018-0632-1.	NA
Artiodactyla	Hippotragus_equinus	Calculated into Species Average	NA	1	Extant	Mass	NA	364	245000	Yes	Tsuboi, M. et al. (2018) ÔBreakdown of brainÐbody allometry and the encephalization of birds and mammalsÕ, Nature Ecology and Evolution. Springer US, 2(9), pp. 1492Ð1500. doi: 10.1038/s41559-018-0632-1.	NA
Artiodactyla	Hippotragus_equinus	Calculated into Species Average	NA	1	Extant	Mass	NA	405	220000	Yes	Tsuboi, M. et al. (2018) ÔBreakdown of brainÐbody allometry and the encephalization of birds and mammalsÕ, Nature Ecology and Evolution. Springer US, 2(9), pp. 1492Ð1500. doi: 10.1038/s41559-018-0632-1.	NA
Artiodactyla	Hippotragus_equinus	Calculated into Species Average	NA	1	Extant	Mass	NA	403	232000	Yes	Tsuboi, M. et al. (2018) ÔBreakdown of brainÐbody allometry and the encephalization of birds and mammalsÕ, Nature Ecology and Evolution. Springer US, 2(9), pp. 1492Ð1500. doi: 10.1038/s41559-018-0632-1.	NA
Artiodactyla	Hippotragus_equinus	Calculated into Species Average	NA	1	Extant	Mass	NA	363	250000	Yes	Tsuboi, M. et al. (2018) ÔBreakdown of brainÐbody allometry and the encephalization of birds and mammalsÕ, Nature Ecology and Evolution. Springer US, 2(9), pp. 1492Ð1500. doi: 10.1038/s41559-018-0632-1.	NA
Artiodactyla	Hippotragus_equinus	Calculated into Species Average	NA	1	Extant	Mass	NA	381	280000	Yes	Tsuboi, M. et al. (2018) ÔBreakdown of brainÐbody allometry and the encephalization of birds and mammalsÕ, Nature Ecology and Evolution. Springer US, 2(9), pp. 1492Ð1500. doi: 10.1038/s41559-018-0632-1.	NA
Artiodactyla	Hippotragus_equinus	Calculated into Species Average	NA	1	Extant	Mass	NA	403	235000	Yes	Tsuboi, M. et al. (2018) ÔBreakdown of brainÐbody allometry and the encephalization of birds and mammalsÕ, Nature Ecology and Evolution. Springer US, 2(9), pp. 1492Ð1500. doi: 10.1038/s41559-018-0632-1.	NA
Artiodactyla	Hippotragus_equinus	Calculated into Species Average	NA	1	Extant	Mass	NA	363	250000	Yes	Tsuboi, M. et al. (2018) ÔBreakdown of brainÐbody allometry and the encephalization of birds and mammalsÕ, Nature Ecology and Evolution. Springer US, 2(9), pp. 1492Ð1500. doi: 10.1038/s41559-018-0632-1.	NA
Artiodactyla	Hippotragus_equinus	Calculated into Species Average	NA	1	Extant	Mass	NA	381	280000	Yes	Tsuboi, M. et al. (2018) ÔBreakdown of brainÐbody allometry and the encephalization of birds and mammalsÕ, Nature Ecology and Evolution. Springer US, 2(9), pp. 1492Ð1500. doi: 10.1038/s41559-018-0632-1.	NA
Artiodactyla	Hippotragus_niger	Single Entry	NA	1	Extant	Mass	NA	282	165000	Yes	Tsuboi, M. et al. (2018) ÔBreakdown of brainÐbody allometry and the encephalization of birds and mammalsÕ, Nature Ecology and Evolution. Springer US, 2(9), pp. 1492Ð1500. doi: 10.1038/s41559-018-0632-1.	NA
Artiodactyla	Kobus_ellipsiprymnus	Calculated into Species Average	NA	1	Extant	Mass	NA	303	225000	Yes	Tsuboi, M. et al. (2018) ÔBreakdown of brainÐbody allometry and the encephalization of birds and mammalsÕ, Nature Ecology and Evolution. Springer US, 2(9), pp. 1492Ð1500. doi: 10.1038/s41559-018-0632-1.	NA
Artiodactyla	Kobus_ellipsiprymnus	Calculated into Species Average	NA	1	Extant	Mass	NA	323	225000	Yes	Tsuboi, M. et al. (2018) ÔBreakdown of brainÐbody allometry and the encephalization of birds and mammalsÕ, Nature Ecology and Evolution. Springer US, 2(9), pp. 1492Ð1500. doi: 10.1038/s41559-018-0632-1.	NA
Artiodactyla	Kobus_ellipsiprymnus	Calculated into Species Average	NA	1	Extant	Mass	NA	325	230000	Yes	Tsuboi, M. et al. (2018) ÔBreakdown of brainÐbody allometry and the encephalization of birds and mammalsÕ, Nature Ecology and Evolution. Springer US, 2(9), pp. 1492Ð1500. doi: 10.1038/s41559-018-0632-1.	NA
Artiodactyla	Kobus_ellipsiprymnus	Calculated into Species Average	NA	1	Extant	Mass	NA	323	221000	Yes	Tsuboi, M. et al. (2018) ÔBreakdown of brainÐbody allometry and the encephalization of birds and mammalsÕ, Nature Ecology and Evolution. Springer US, 2(9), pp. 1492Ð1500. doi: 10.1038/s41559-018-0632-1.	NA
Artiodactyla	Kobus_ellipsiprymnus	Calculated into Species Average	NA	1	Extant	Mass	NA	309	225000	Yes	Tsuboi, M. et al. (2018) ÔBreakdown of brainÐbody allometry and the encephalization of birds and mammalsÕ, Nature Ecology and Evolution. Springer US, 2(9), pp. 1492Ð1500. doi: 10.1038/s41559-018-0632-1.	NA
Artiodactyla	Kobus_ellipsiprymnus	Calculated into Species Average	NA	1	Extant	Mass	NA	325	230000	Yes	Tsuboi, M. et al. (2018) ÔBreakdown of brainÐbody allometry and the encephalization of birds and mammalsÕ, Nature Ecology and Evolution. Springer US, 2(9), pp. 1492Ð1500. doi: 10.1038/s41559-018-0632-1.	NA
Artiodactyla	Kobus_ellipsiprymnus	Calculated into Species Average	NA	1	Extant	Mass	NA	290	188200	Yes	Tsuboi, M. et al. (2018) ÔBreakdown of brainÐbody allometry and the encephalization of birds and mammalsÕ, Nature Ecology and Evolution. Springer US, 2(9), pp. 1492Ð1500. doi: 10.1038/s41559-018-0632-1.	NA
Artiodactyla	Kobus_kob	Single Entry	NA	1	Extant	Mass	NA	204	110000	Yes	Tsuboi, M. et al. (2018) ÔBreakdown of brainÐbody allometry and the encephalization of birds and mammalsÕ, Nature Ecology and Evolution. Springer US, 2(9), pp. 1492Ð1500. doi: 10.1038/s41559-018-0632-1.	NA
Artiodactyla	Kobus_leche	Calculated into Species Average	NA	1	Extant	Mass	NA	225	120000	Yes	Tsuboi, M. et al. (2018) ÔBreakdown of brainÐbody allometry and the encephalization of birds and mammalsÕ, Nature Ecology and Evolution. Springer US, 2(9), pp. 1492Ð1500. doi: 10.1038/s41559-018-0632-1.	NA
Artiodactyla	Kobus_leche	Calculated into Species Average	NA	1	Extant	Mass	NA	220	125000	Yes	Tsuboi, M. et al. (2018) ÔBreakdown of brainÐbody allometry and the encephalization of birds and mammalsÕ, Nature Ecology and Evolution. Springer US, 2(9), pp. 1492Ð1500. doi: 10.1038/s41559-018-0632-1.	NA
Artiodactyla	Kobus_leche	Calculated into Species Average	NA	1	Extant	Mass	NA	223	120000	Yes	Tsuboi, M. et al. (2018) ÔBreakdown of brainÐbody allometry and the encephalization of birds and mammalsÕ, Nature Ecology and Evolution. Springer US, 2(9), pp. 1492Ð1500. doi: 10.1038/s41559-018-0632-1.	NA
Artiodactyla	Lama_guanicoe	Single Entry	Lama_guanaco	1	Extant	Mass	NA	275.5	88000	Yes	Jerison, H. J. (1971) ÔQuantitative Analysis of the Evolution of the Camelid BrainÕ, The American Naturalist. doi: 10.1086/282720.	NA
Artiodactyla	Litocranius_walleri	Calculated into Species Average	NA	1	Extant	Mass	NA	130	41500	Yes	Tsuboi, M. et al. (2018) ÔBreakdown of brainÐbody allometry and the encephalization of birds and mammalsÕ, Nature Ecology and Evolution. Springer US, 2(9), pp. 1492Ð1500. doi: 10.1038/s41559-018-0632-1.	NA
Artiodactyla	Litocranius_walleri	Calculated into Species Average	NA	1	Extant	Mass	NA	180	75000	Yes	Tsuboi, M. et al. (2018) ÔBreakdown of brainÐbody allometry and the encephalization of birds and mammalsÕ, Nature Ecology and Evolution. Springer US, 2(9), pp. 1492Ð1500. doi: 10.1038/s41559-018-0632-1.	NA
Artiodactyla	Madoqua_kirkii	Calculated into Species Average	NA	1	Extant	Mass	NA	37	4570	Yes	Crile G and Quiring DP (1940), A record of the body weight and certain organ and gland weights of 3690 animals, Ohio J Sci 40:219-259.	NA
Artiodactyla	Madoqua_kirkii	Calculated into Species Average	NA	1	Extant	Mass	NA	31.5	4800	Yes	Tsuboi, M. et al. (2018) ÔBreakdown of brainÐbody allometry and the encephalization of birds and mammalsÕ, Nature Ecology and Evolution. Springer US, 2(9), pp. 1492Ð1500. doi: 10.1038/s41559-018-0632-1.	NA
Artiodactyla	Madoqua_kirkii	Calculated into Species Average	NA	1	Extant	Mass	NA	34.2	3700	Yes	Tsuboi, M. et al. (2018) ÔBreakdown of brainÐbody allometry and the encephalization of birds and mammalsÕ, Nature Ecology and Evolution. Springer US, 2(9), pp. 1492Ð1500. doi: 10.1038/s41559-018-0632-1.	NA
Artiodactyla	Madoqua_kirkii	Calculated into Species Average	NA	1	Extant	Mass	NA	29	4200	Yes	Tsuboi, M. et al. (2018) ÔBreakdown of brainÐbody allometry and the encephalization of birds and mammalsÕ, Nature Ecology and Evolution. Springer US, 2(9), pp. 1492Ð1500. doi: 10.1038/s41559-018-0632-1.	NA
Artiodactyla	Madoqua_kirkii	Calculated into Species Average	NA	1	Extant	Mass	NA	34.5	4500	Yes	Tsuboi, M. et al. (2018) ÔBreakdown of brainÐbody allometry and the encephalization of birds and mammalsÕ, Nature Ecology and Evolution. Springer US, 2(9), pp. 1492Ð1500. doi: 10.1038/s41559-018-0632-1.	NA
Artiodactyla	Madoqua_kirkii	Calculated into Species Average	NA	1	Extant	Mass	NA	31.5	4800	Yes	Tsuboi, M. et al. (2018) ÔBreakdown of brainÐbody allometry and the encephalization of birds and mammalsÕ, Nature Ecology and Evolution. Springer US, 2(9), pp. 1492Ð1500. doi: 10.1038/s41559-018-0632-1.	NA
Artiodactyla	Madoqua_kirkii	Calculated into Species Average	NA	1	Extant	Mass	NA	32	5400	Yes	Tsuboi, M. et al. (2018) ÔBreakdown of brainÐbody allometry and the encephalization of birds and mammalsÕ, Nature Ecology and Evolution. Springer US, 2(9), pp. 1492Ð1500. doi: 10.1038/s41559-018-0632-1.	NA
Artiodactyla	Madoqua_kirkii	Calculated into Species Average	NA	1	Extant	Mass	NA	37	5500	Yes	Tsuboi, M. et al. (2018) ÔBreakdown of brainÐbody allometry and the encephalization of birds and mammalsÕ, Nature Ecology and Evolution. Springer US, 2(9), pp. 1492Ð1500. doi: 10.1038/s41559-018-0632-1.	NA
Artiodactyla	Madoqua_kirkii	Calculated into Species Average	NA	1	Extant	Mass	NA	37	6000	Yes	Tsuboi, M. et al. (2018) ÔBreakdown of brainÐbody allometry and the encephalization of birds and mammalsÕ, Nature Ecology and Evolution. Springer US, 2(9), pp. 1492Ð1500. doi: 10.1038/s41559-018-0632-1.	NA
Artiodactyla	Madoqua_kirkii	Calculated into Species Average	NA	1	Extant	Mass	NA	35	4300	Yes	Tsuboi, M. et al. (2018) ÔBreakdown of brainÐbody allometry and the encephalization of birds and mammalsÕ, Nature Ecology and Evolution. Springer US, 2(9), pp. 1492Ð1500. doi: 10.1038/s41559-018-0632-1.	NA
Artiodactyla	Madoqua_kirkii	Calculated into Species Average	NA	1	Extant	Mass	NA	35	5100	Yes	Tsuboi, M. et al. (2018) ÔBreakdown of brainÐbody allometry and the encephalization of birds and mammalsÕ, Nature Ecology and Evolution. Springer US, 2(9), pp. 1492Ð1500. doi: 10.1038/s41559-018-0632-1.	NA
Artiodactyla	Megaloceros_giganteus	Single Entry	NA	1	Extinct	Volume	709.16	NA	699842	No	Klinkhamer, A. J. et al. (2019) ÔHead to head: The case for fighting behaviour in Megaloceros giganteus using finite-element analysisÕ, Proceedings of the Royal Society B: Biological Sciences. doi: 10.1098/rspb.2019.1873.	Endocranial volume derived by endomaker, Mean body mass from Phylacine
Artiodactyla	Moschiola_meminna	Calculated into Species Average	NA	1	Extant	Mass	NA	17.1	2368	Yes	Tsuboi, M. et al. (2018) ÔBreakdown of brainÐbody allometry and the encephalization of birds and mammalsÕ, Nature Ecology and Evolution. Springer US, 2(9), pp. 1492Ð1500. doi: 10.1038/s41559-018-0632-1.	NA
Artiodactyla	Moschiola_meminna	Calculated into Species Average	NA	1	Extant	Mass	NA	16	4600	Yes	Tsuboi, M. et al. (2018) ÔBreakdown of brainÐbody allometry and the encephalization of birds and mammalsÕ, Nature Ecology and Evolution. Springer US, 2(9), pp. 1492Ð1500. doi: 10.1038/s41559-018-0632-1.	NA
Artiodactyla	Moschiola_meminna	Calculated into Species Average	NA	1	Extant	Mass	NA	15.5	1845	Yes	Tsuboi, M. et al. (2018) ÔBreakdown of brainÐbody allometry and the encephalization of birds and mammalsÕ, Nature Ecology and Evolution. Springer US, 2(9), pp. 1492Ð1500. doi: 10.1038/s41559-018-0632-1.	NA
Artiodactyla	Moschiola_meminna	Calculated into Species Average	NA	1	Extant	Mass	NA	18.1	1973	Yes	Tsuboi, M. et al. (2018) ÔBreakdown of brainÐbody allometry and the encephalization of birds and mammalsÕ, Nature Ecology and Evolution. Springer US, 2(9), pp. 1492Ð1500. doi: 10.1038/s41559-018-0632-1.	NA
Artiodactyla	Moschiola_meminna	Calculated into Species Average	NA	1	Extant	Mass	NA	17	2020	Yes	Tsuboi, M. et al. (2018) ÔBreakdown of brainÐbody allometry and the encephalization of birds and mammalsÕ, Nature Ecology and Evolution. Springer US, 2(9), pp. 1492Ð1500. doi: 10.1038/s41559-018-0632-1.	NA
Artiodactyla	Moschiola_meminna	Calculated into Species Average	NA	1	Extant	Mass	NA	17.1	2150	Yes	Tsuboi, M. et al. (2018) ÔBreakdown of brainÐbody allometry and the encephalization of birds and mammalsÕ, Nature Ecology and Evolution. Springer US, 2(9), pp. 1492Ð1500. doi: 10.1038/s41559-018-0632-1.	NA
Artiodactyla	Muntiacus_muntjak	Calculated into Species Average	NA	1	Extant	Mass	NA	125	16600	Yes	Tsuboi, M. et al. (2018) ÔBreakdown of brainÐbody allometry and the encephalization of birds and mammalsÕ, Nature Ecology and Evolution. Springer US, 2(9), pp. 1492Ð1500. doi: 10.1038/s41559-018-0632-1.	NA
Artiodactyla	Muntiacus_muntjak	Calculated into Species Average	NA	1	Extant	Mass	NA	124	16000	Yes	Tsuboi, M. et al. (2018) ÔBreakdown of brainÐbody allometry and the encephalization of birds and mammalsÕ, Nature Ecology and Evolution. Springer US, 2(9), pp. 1492Ð1500. doi: 10.1038/s41559-018-0632-1.	NA
Artiodactyla	Nanger_dama	Calculated into Species Average	NA	1	Extant	Mass	NA	149	52000	Yes	Tsuboi, M. et al. (2018) ÔBreakdown of brainÐbody allometry and the encephalization of birds and mammalsÕ, Nature Ecology and Evolution. Springer US, 2(9), pp. 1492Ð1500. doi: 10.1038/s41559-018-0632-1.	NA
Artiodactyla	Nanger_dama	Calculated into Species Average	NA	1	Extant	Mass	NA	151	68000	Yes	Tsuboi, M. et al. (2018) ÔBreakdown of brainÐbody allometry and the encephalization of birds and mammalsÕ, Nature Ecology and Evolution. Springer US, 2(9), pp. 1492Ð1500. doi: 10.1038/s41559-018-0632-1.	NA
Artiodactyla	Nanger_granti	Calculated into Species Average	NA	1	Extant	Mass	NA	143	41000	Yes	Tsuboi, M. et al. (2018) ÔBreakdown of brainÐbody allometry and the encephalization of birds and mammalsÕ, Nature Ecology and Evolution. Springer US, 2(9), pp. 1492Ð1500. doi: 10.1038/s41559-018-0632-1.	NA
Artiodactyla	Nanger_granti	Calculated into Species Average	NA	1	Extant	Mass	NA	173	55000	Yes	Tsuboi, M. et al. (2018) ÔBreakdown of brainÐbody allometry and the encephalization of birds and mammalsÕ, Nature Ecology and Evolution. Springer US, 2(9), pp. 1492Ð1500. doi: 10.1038/s41559-018-0632-1.	NA
Artiodactyla	Nanger_granti	Calculated into Species Average	NA	1	Extant	Mass	NA	135	40000	Yes	Tsuboi, M. et al. (2018) ÔBreakdown of brainÐbody allometry and the encephalization of birds and mammalsÕ, Nature Ecology and Evolution. Springer US, 2(9), pp. 1492Ð1500. doi: 10.1038/s41559-018-0632-1.	NA
Artiodactyla	Nanger_granti	Calculated into Species Average	NA	1	Extant	Mass	NA	143	41000	Yes	Tsuboi, M. et al. (2018) ÔBreakdown of brainÐbody allometry and the encephalization of birds and mammalsÕ, Nature Ecology and Evolution. Springer US, 2(9), pp. 1492Ð1500. doi: 10.1038/s41559-018-0632-1.	NA
Artiodactyla	Nanger_granti	Calculated into Species Average	NA	1	Extant	Mass	NA	137	61000	Yes	Tsuboi, M. et al. (2018) ÔBreakdown of brainÐbody allometry and the encephalization of birds and mammalsÕ, Nature Ecology and Evolution. Springer US, 2(9), pp. 1492Ð1500. doi: 10.1038/s41559-018-0632-1.	NA
Artiodactyla	Neotragus_moschatus	Calculated into Species Average	NA	1	Extant	Mass	NA	32	3200	Yes	Tsuboi, M. et al. (2018) ÔBreakdown of brainÐbody allometry and the encephalization of birds and mammalsÕ, Nature Ecology and Evolution. Springer US, 2(9), pp. 1492Ð1500. doi: 10.1038/s41559-018-0632-1.	NA
Artiodactyla	Neotragus_moschatus	Calculated into Species Average	NA	1	Extant	Mass	NA	36	3500	Yes	Tsuboi, M. et al. (2018) ÔBreakdown of brainÐbody allometry and the encephalization of birds and mammalsÕ, Nature Ecology and Evolution. Springer US, 2(9), pp. 1492Ð1500. doi: 10.1038/s41559-018-0632-1.	NA
Artiodactyla	Odocoileus_hemionus	Single Entry	NA	1	Extant	Mass	NA	188.3	33113	Yes	Tsuboi, M. et al. (2018) ÔBreakdown of brainÐbody allometry and the encephalization of birds and mammalsÕ, Nature Ecology and Evolution. Springer US, 2(9), pp. 1492Ð1500. doi: 10.1038/s41559-018-0632-1.	NA
Artiodactyla	Odocoileus_virginianus	Calculated into Species Average	NA	2	Extant	Mass	NA	210	65090	Yes	Crile G and Quiring DP (1940), A record of the body weight and certain organ and gland weights of 3690 animals, Ohio J Sci 40:219-259.	NA
Artiodactyla	Odocoileus_virginianus	Calculated into Species Average	NA	1	Extant	Mass	NA	160	40000	Yes	Glendenning, K.K. and Masterton, R.B., 1998. Comparative morphometry of mammalian central auditory systems: variation in nuclei and form of the ascending system.ÊBrain, behavior and evolution,Ê51(2), pp.59-89.	NA
Artiodactyla	Odocoileus_virginianus	Calculated into Species Average	NA	1	Extant	Mass	NA	127.4	34927	Yes	Tsuboi, M. et al. (2018) ÔBreakdown of brainÐbody allometry and the encephalization of birds and mammalsÕ, Nature Ecology and Evolution. Springer US, 2(9), pp. 1492Ð1500. doi: 10.1038/s41559-018-0632-1.	NA
Artiodactyla	Odocoileus_virginianus	Calculated into Species Average	NA	1	Extant	Mass	NA	129	39010	Yes	Tsuboi, M. et al. (2018) ÔBreakdown of brainÐbody allometry and the encephalization of birds and mammalsÕ, Nature Ecology and Evolution. Springer US, 2(9), pp. 1492Ð1500. doi: 10.1038/s41559-018-0632-1.	NA
Artiodactyla	Odocoileus_virginianus	Calculated into Species Average	NA	1	Extant	Mass	NA	174.7	33566	Yes	Tsuboi, M. et al. (2018) ÔBreakdown of brainÐbody allometry and the encephalization of birds and mammalsÕ, Nature Ecology and Evolution. Springer US, 2(9), pp. 1492Ð1500. doi: 10.1038/s41559-018-0632-1.	NA
Artiodactyla	Okapia_johnstoni	Single Entry	NA	1	Extant	Mass	NA	475	240000	Yes	Tsuboi, M. et al. (2018) ÔBreakdown of brainÐbody allometry and the encephalization of birds and mammalsÕ, Nature Ecology and Evolution. Springer US, 2(9), pp. 1492Ð1500. doi: 10.1038/s41559-018-0632-1.	NA
Artiodactyla	Oreotragus_oreotragus	Calculated into Species Average	NA	1	Extant	Mass	NA	62	14000	Yes	Tsuboi, M. et al. (2018) ÔBreakdown of brainÐbody allometry and the encephalization of birds and mammalsÕ, Nature Ecology and Evolution. Springer US, 2(9), pp. 1492Ð1500. doi: 10.1038/s41559-018-0632-1.	NA
Artiodactyla	Oreotragus_oreotragus	Calculated into Species Average	NA	1	Extant	Mass	NA	54	11000	Yes	Tsuboi, M. et al. (2018) ÔBreakdown of brainÐbody allometry and the encephalization of birds and mammalsÕ, Nature Ecology and Evolution. Springer US, 2(9), pp. 1492Ð1500. doi: 10.1038/s41559-018-0632-1.	NA
Artiodactyla	Oreotragus_oreotragus	Calculated into Species Average	NA	1	Extant	Mass	NA	59.5	11000	Yes	Tsuboi, M. et al. (2018) ÔBreakdown of brainÐbody allometry and the encephalization of birds and mammalsÕ, Nature Ecology and Evolution. Springer US, 2(9), pp. 1492Ð1500. doi: 10.1038/s41559-018-0632-1.	NA
Artiodactyla	Oryx_beisa	Single Entry	NA	1	Extant	Mass	NA	280	107000	Yes	Tsuboi, M. et al. (2018) ÔBreakdown of brainÐbody allometry and the encephalization of birds and mammalsÕ, Nature Ecology and Evolution. Springer US, 2(9), pp. 1492Ð1500. doi: 10.1038/s41559-018-0632-1.	NA
Artiodactyla	Oryx_dammah	Calculated into Species Average	NA	1	Extant	Mass	NA	232	124000	Yes	Tsuboi, M. et al. (2018) ÔBreakdown of brainÐbody allometry and the encephalization of birds and mammalsÕ, Nature Ecology and Evolution. Springer US, 2(9), pp. 1492Ð1500. doi: 10.1038/s41559-018-0632-1.	NA
Artiodactyla	Oryx_dammah	Calculated into Species Average	NA	1	Extant	Mass	NA	250	135000	Yes	Tsuboi, M. et al. (2018) ÔBreakdown of brainÐbody allometry and the encephalization of birds and mammalsÕ, Nature Ecology and Evolution. Springer US, 2(9), pp. 1492Ð1500. doi: 10.1038/s41559-018-0632-1.	NA
Artiodactyla	Oryx_gazella	Calculated into Species Average	NA	1	Extant	Mass	NA	315	20000	Yes	Tsuboi, M. et al. (2018) ÔBreakdown of brainÐbody allometry and the encephalization of birds and mammalsÕ, Nature Ecology and Evolution. Springer US, 2(9), pp. 1492Ð1500. doi: 10.1038/s41559-018-0632-1.	NA
Artiodactyla	Oryx_gazella	Calculated into Species Average	NA	1	Extant	Mass	NA	297	190000	Yes	Tsuboi, M. et al. (2018) ÔBreakdown of brainÐbody allometry and the encephalization of birds and mammalsÕ, Nature Ecology and Evolution. Springer US, 2(9), pp. 1492Ð1500. doi: 10.1038/s41559-018-0632-1.	NA
Artiodactyla	Oryx_gazella	Calculated into Species Average	NA	1	Extant	Mass	NA	261	120000	Yes	Tsuboi, M. et al. (2018) ÔBreakdown of brainÐbody allometry and the encephalization of birds and mammalsÕ, Nature Ecology and Evolution. Springer US, 2(9), pp. 1492Ð1500. doi: 10.1038/s41559-018-0632-1.	NA
Artiodactyla	Oryx_gazella	Calculated into Species Average	NA	1	Extant	Mass	NA	287	140000	Yes	Tsuboi, M. et al. (2018) ÔBreakdown of brainÐbody allometry and the encephalization of birds and mammalsÕ, Nature Ecology and Evolution. Springer US, 2(9), pp. 1492Ð1500. doi: 10.1038/s41559-018-0632-1.	NA
Artiodactyla	Oryx_gazella	Calculated into Species Average	NA	1	Extant	Mass	NA	315	200000	Yes	Tsuboi, M. et al. (2018) ÔBreakdown of brainÐbody allometry and the encephalization of birds and mammalsÕ, Nature Ecology and Evolution. Springer US, 2(9), pp. 1492Ð1500. doi: 10.1038/s41559-018-0632-1.	NA
Artiodactyla	Ourebia_ourebi	Calculated into Species Average	NA	1	Extant	Mass	NA	55	12500	Yes	Tsuboi, M. et al. (2018) ÔBreakdown of brainÐbody allometry and the encephalization of birds and mammalsÕ, Nature Ecology and Evolution. Springer US, 2(9), pp. 1492Ð1500. doi: 10.1038/s41559-018-0632-1.	NA
Artiodactyla	Ourebia_ourebi	Calculated into Species Average	NA	1	Extant	Mass	NA	56	14000	Yes	Tsuboi, M. et al. (2018) ÔBreakdown of brainÐbody allometry and the encephalization of birds and mammalsÕ, Nature Ecology and Evolution. Springer US, 2(9), pp. 1492Ð1500. doi: 10.1038/s41559-018-0632-1.	NA
Artiodactyla	Ourebia_ourebi	Calculated into Species Average	NA	1	Extant	Mass	NA	50	15000	Yes	Tsuboi, M. et al. (2018) ÔBreakdown of brainÐbody allometry and the encephalization of birds and mammalsÕ, Nature Ecology and Evolution. Springer US, 2(9), pp. 1492Ð1500. doi: 10.1038/s41559-018-0632-1.	NA
Artiodactyla	Ourebia_ourebi	Calculated into Species Average	NA	1	Extant	Mass	NA	62	15000	Yes	Tsuboi, M. et al. (2018) ÔBreakdown of brainÐbody allometry and the encephalization of birds and mammalsÕ, Nature Ecology and Evolution. Springer US, 2(9), pp. 1492Ð1500. doi: 10.1038/s41559-018-0632-1.	NA
Artiodactyla	Ourebia_ourebi	Calculated into Species Average	NA	1	Extant	Mass	NA	57	15200	Yes	Tsuboi, M. et al. (2018) ÔBreakdown of brainÐbody allometry and the encephalization of birds and mammalsÕ, Nature Ecology and Evolution. Springer US, 2(9), pp. 1492Ð1500. doi: 10.1038/s41559-018-0632-1.	NA
Artiodactyla	Ourebia_ourebi	Calculated into Species Average	NA	1	Extant	Mass	NA	70	16000	Yes	Tsuboi, M. et al. (2018) ÔBreakdown of brainÐbody allometry and the encephalization of birds and mammalsÕ, Nature Ecology and Evolution. Springer US, 2(9), pp. 1492Ð1500. doi: 10.1038/s41559-018-0632-1.	NA
Artiodactyla	Ovis_ammon	Calculated into Species Average	NA	1	Extant	Mass	NA	102.1	40000	Yes	Tsuboi, M. et al. (2018) ÔBreakdown of brainÐbody allometry and the encephalization of birds and mammalsÕ, Nature Ecology and Evolution. Springer US, 2(9), pp. 1492Ð1500. doi: 10.1038/s41559-018-0632-1.	NA
Artiodactyla	Ovis_ammon	Calculated into Species Average	NA	1	Extant	Mass	NA	107	40000	Yes	Tsuboi, M. et al. (2018) ÔBreakdown of brainÐbody allometry and the encephalization of birds and mammalsÕ, Nature Ecology and Evolution. Springer US, 2(9), pp. 1492Ð1500. doi: 10.1038/s41559-018-0632-1.	NA
Artiodactyla	Ovis_ammon	Calculated into Species Average	NA	1	Extant	Mass	NA	122	40000	Yes	Tsuboi, M. et al. (2018) ÔBreakdown of brainÐbody allometry and the encephalization of birds and mammalsÕ, Nature Ecology and Evolution. Springer US, 2(9), pp. 1492Ð1500. doi: 10.1038/s41559-018-0632-1.	NA
Artiodactyla	Pecari_tajacu	Calculated into Species Average	NA	1	Extant	Mass	NA	123.5	29000	Yes	Crile G and Quiring DP (1940), A record of the body weight and certain organ and gland weights of 3690 animals, Ohio J Sci 40:219-259.	NA
Artiodactyla	Pecari_tajacu	Calculated into Species Average	NA	1	Extant	Mass	NA	74	7930	Yes	Spitzka, E.A., 1903. Brain_weights of animals with special reference to the weight of the brain in the Macaque monkey.ÊJournal of Comparative Neurology,Ê13(1), pp.9-17.	NA
Artiodactyla	Pecari_tajacu	Calculated into Species Average	NA	1	Extant	Mass	NA	101	19618	Yes	Tsuboi, M. et al. (2018) ÔBreakdown of brainÐbody allometry and the encephalization of birds and mammalsÕ, Nature Ecology and Evolution. Springer US, 2(9), pp. 1492Ð1500. doi: 10.1038/s41559-018-0632-1.	NA
Artiodactyla	Phacochoerus_aethiopicus	Single Entry	NA	1	Extant	Mass	NA	125	65320	Yes	Crile G and Quiring DP (1940), A record of the body weight and certain organ and gland weights of 3690 animals, Ohio J Sci 40:219-259.	NA
Artiodactyla	Phacochoerus_africanus	Single Entry	NA	1	Extant	Mass	NA	132.5	67000	Yes	Tsuboi, M. et al. (2018) ÔBreakdown of brainÐbody allometry and the encephalization of birds and mammalsÕ, Nature Ecology and Evolution. Springer US, 2(9), pp. 1492Ð1500. doi: 10.1038/s41559-018-0632-1.	NA
Artiodactyla	Philantomba_maxwellii	Calculated into Species Average	NA	1	Extant	Mass	NA	37.5	3130	Yes	Tsuboi, M. et al. (2018) ÔBreakdown of brainÐbody allometry and the encephalization of birds and mammalsÕ, Nature Ecology and Evolution. Springer US, 2(9), pp. 1492Ð1500. doi: 10.1038/s41559-018-0632-1.	NA
Artiodactyla	Philantomba_maxwellii	Calculated into Species Average	NA	1	Extant	Mass	NA	35.4	3160	Yes	Tsuboi, M. et al. (2018) ÔBreakdown of brainÐbody allometry and the encephalization of birds and mammalsÕ, Nature Ecology and Evolution. Springer US, 2(9), pp. 1492Ð1500. doi: 10.1038/s41559-018-0632-1.	NA
Artiodactyla	Philantomba_maxwellii	Calculated into Species Average	NA	1	Extant	Mass	NA	38	3357	Yes	Tsuboi, M. et al. (2018) ÔBreakdown of brainÐbody allometry and the encephalization of birds and mammalsÕ, Nature Ecology and Evolution. Springer US, 2(9), pp. 1492Ð1500. doi: 10.1038/s41559-018-0632-1.	NA
Artiodactyla	Philantomba_maxwellii	Calculated into Species Average	NA	1	Extant	Mass	NA	41.1	3780	Yes	Tsuboi, M. et al. (2018) ÔBreakdown of brainÐbody allometry and the encephalization of birds and mammalsÕ, Nature Ecology and Evolution. Springer US, 2(9), pp. 1492Ð1500. doi: 10.1038/s41559-018-0632-1.	NA
Artiodactyla	Philantomba_monticola	Calculated into Species Average	Cephalophus_monticola	1	Extant	Mass	NA	43.5	5300	Yes	Tsuboi, M. et al. (2018) ÔBreakdown of brainÐbody allometry and the encephalization of birds and mammalsÕ, Nature Ecology and Evolution. Springer US, 2(9), pp. 1492Ð1500. doi: 10.1038/s41559-018-0632-1.	NA
Artiodactyla	Philantomba_monticola	Calculated into Species Average	Cephalophus_monticola	1	Extant	Mass	NA	39	4500	Yes	Tsuboi, M. et al. (2018) ÔBreakdown of brainÐbody allometry and the encephalization of birds and mammalsÕ, Nature Ecology and Evolution. Springer US, 2(9), pp. 1492Ð1500. doi: 10.1038/s41559-018-0632-1.	NA
Artiodactyla	Rangifer_tarandus	Calculated into Species Average	NA	1	Extant	Mass	NA	278	71700	Yes	Crile G and Quiring DP (1940), A record of the body weight and certain organ and gland weights of 3690 animals, Ohio J Sci 40:219-259.	NA
Artiodactyla	Rangifer_tarandus	Calculated into Species Average	NA	1	Extant	Mass	NA	285	62140	Yes	Crile G and Quiring DP (1940), A record of the body weight and certain organ and gland weights of 3690 animals, Ohio J Sci 40:219-259.	NA
Artiodactyla	Rangifer_tarandus	Calculated into Species Average	NA	2	Extant	Mass	NA	306	128470	Yes	Crile G and Quiring DP (1940), A record of the body weight and certain organ and gland weights of 3690 animals, Ohio J Sci 40:219-259.	NA
Artiodactyla	Rangifer_tarandus	Calculated into Species Average	NA	1	Extant	Mass	NA	288	105000	Yes	Tsuboi, M. et al. (2018) ÔBreakdown of brainÐbody allometry and the encephalization of birds and mammalsÕ, Nature Ecology and Evolution. Springer US, 2(9), pp. 1492Ð1500. doi: 10.1038/s41559-018-0632-1.	NA
Artiodactyla	Raphicerus_campestris	Calculated into Species Average	NA	2	Extant	Mass	NA	49.5	8620	Yes	Crile G and Quiring DP (1940), A record of the body weight and certain organ and gland weights of 3690 animals, Ohio J Sci 40:219-259.	NA
Artiodactyla	Raphicerus_campestris	Calculated into Species Average	NA	1	Extant	Mass	NA	51	11000	Yes	Tsuboi, M. et al. (2018) ÔBreakdown of brainÐbody allometry and the encephalization of birds and mammalsÕ, Nature Ecology and Evolution. Springer US, 2(9), pp. 1492Ð1500. doi: 10.1038/s41559-018-0632-1.	NA
Artiodactyla	Raphicerus_campestris	Calculated into Species Average	NA	1	Extant	Mass	NA	57	11000	Yes	Tsuboi, M. et al. (2018) ÔBreakdown of brainÐbody allometry and the encephalization of birds and mammalsÕ, Nature Ecology and Evolution. Springer US, 2(9), pp. 1492Ð1500. doi: 10.1038/s41559-018-0632-1.	NA
Artiodactyla	Raphicerus_campestris	Calculated into Species Average	NA	1	Extant	Mass	NA	44	12000	Yes	Tsuboi, M. et al. (2018) ÔBreakdown of brainÐbody allometry and the encephalization of birds and mammalsÕ, Nature Ecology and Evolution. Springer US, 2(9), pp. 1492Ð1500. doi: 10.1038/s41559-018-0632-1.	NA
Artiodactyla	Raphicerus_campestris	Calculated into Species Average	NA	1	Extant	Mass	NA	54	12000	Yes	Tsuboi, M. et al. (2018) ÔBreakdown of brainÐbody allometry and the encephalization of birds and mammalsÕ, Nature Ecology and Evolution. Springer US, 2(9), pp. 1492Ð1500. doi: 10.1038/s41559-018-0632-1.	NA
Artiodactyla	Raphicerus_campestris	Calculated into Species Average	NA	1	Extant	Mass	NA	48	6000	Yes	Tsuboi, M. et al. (2018) ÔBreakdown of brainÐbody allometry and the encephalization of birds and mammalsÕ, Nature Ecology and Evolution. Springer US, 2(9), pp. 1492Ð1500. doi: 10.1038/s41559-018-0632-1.	NA
Artiodactyla	Raphicerus_campestris	Calculated into Species Average	NA	1	Extant	Mass	NA	48.5	10000	Yes	Tsuboi, M. et al. (2018) ÔBreakdown of brainÐbody allometry and the encephalization of birds and mammalsÕ, Nature Ecology and Evolution. Springer US, 2(9), pp. 1492Ð1500. doi: 10.1038/s41559-018-0632-1.	NA
Artiodactyla	Raphicerus_campestris	Calculated into Species Average	NA	1	Extant	Mass	NA	52.5	10000	Yes	Tsuboi, M. et al. (2018) ÔBreakdown of brainÐbody allometry and the encephalization of birds and mammalsÕ, Nature Ecology and Evolution. Springer US, 2(9), pp. 1492Ð1500. doi: 10.1038/s41559-018-0632-1.	NA
Artiodactyla	Raphicerus_campestris	Calculated into Species Average	NA	1	Extant	Mass	NA	56.5	10000	Yes	Tsuboi, M. et al. (2018) ÔBreakdown of brainÐbody allometry and the encephalization of birds and mammalsÕ, Nature Ecology and Evolution. Springer US, 2(9), pp. 1492Ð1500. doi: 10.1038/s41559-018-0632-1.	NA
Artiodactyla	Raphicerus_campestris	Calculated into Species Average	NA	1	Extant	Mass	NA	47	10200	Yes	Tsuboi, M. et al. (2018) ÔBreakdown of brainÐbody allometry and the encephalization of birds and mammalsÕ, Nature Ecology and Evolution. Springer US, 2(9), pp. 1492Ð1500. doi: 10.1038/s41559-018-0632-1.	NA
Artiodactyla	Raphicerus_campestris	Calculated into Species Average	NA	1	Extant	Mass	NA	48	11000	Yes	Tsuboi, M. et al. (2018) ÔBreakdown of brainÐbody allometry and the encephalization of birds and mammalsÕ, Nature Ecology and Evolution. Springer US, 2(9), pp. 1492Ð1500. doi: 10.1038/s41559-018-0632-1.	NA
Artiodactyla	Raphicerus_melanotis	Calculated into Species Average	NA	1	Extant	Mass	NA	55	10100	Yes	Tsuboi, M. et al. (2018) ÔBreakdown of brainÐbody allometry and the encephalization of birds and mammalsÕ, Nature Ecology and Evolution. Springer US, 2(9), pp. 1492Ð1500. doi: 10.1038/s41559-018-0632-1.	NA
Artiodactyla	Raphicerus_melanotis	Calculated into Species Average	NA	1	Extant	Mass	NA	59	11200	Yes	Tsuboi, M. et al. (2018) ÔBreakdown of brainÐbody allometry and the encephalization of birds and mammalsÕ, Nature Ecology and Evolution. Springer US, 2(9), pp. 1492Ð1500. doi: 10.1038/s41559-018-0632-1.	NA
Artiodactyla	Redunca_arundinum	Calculated into Species Average	NA	1	Extant	Mass	NA	135	60000	Yes	Tsuboi, M. et al. (2018) ÔBreakdown of brainÐbody allometry and the encephalization of birds and mammalsÕ, Nature Ecology and Evolution. Springer US, 2(9), pp. 1492Ð1500. doi: 10.1038/s41559-018-0632-1.	NA
Artiodactyla	Redunca_arundinum	Calculated into Species Average	NA	1	Extant	Mass	NA	135	47500	Yes	Tsuboi, M. et al. (2018) ÔBreakdown of brainÐbody allometry and the encephalization of birds and mammalsÕ, Nature Ecology and Evolution. Springer US, 2(9), pp. 1492Ð1500. doi: 10.1038/s41559-018-0632-1.	NA
Artiodactyla	Redunca_arundinum	Calculated into Species Average	NA	1	Extant	Mass	NA	130	54000	Yes	Tsuboi, M. et al. (2018) ÔBreakdown of brainÐbody allometry and the encephalization of birds and mammalsÕ, Nature Ecology and Evolution. Springer US, 2(9), pp. 1492Ð1500. doi: 10.1038/s41559-018-0632-1.	NA
Artiodactyla	Redunca_arundinum	Calculated into Species Average	NA	1	Extant	Mass	NA	143	65000	Yes	Tsuboi, M. et al. (2018) ÔBreakdown of brainÐbody allometry and the encephalization of birds and mammalsÕ, Nature Ecology and Evolution. Springer US, 2(9), pp. 1492Ð1500. doi: 10.1038/s41559-018-0632-1.	NA
Artiodactyla	Redunca_arundinum	Calculated into Species Average	NA	1	Extant	Mass	NA	147	65000	Yes	Tsuboi, M. et al. (2018) ÔBreakdown of brainÐbody allometry and the encephalization of birds and mammalsÕ, Nature Ecology and Evolution. Springer US, 2(9), pp. 1492Ð1500. doi: 10.1038/s41559-018-0632-1.	NA
Artiodactyla	Redunca_arundinum	Calculated into Species Average	NA	1	Extant	Mass	NA	138	67000	Yes	Tsuboi, M. et al. (2018) ÔBreakdown of brainÐbody allometry and the encephalization of birds and mammalsÕ, Nature Ecology and Evolution. Springer US, 2(9), pp. 1492Ð1500. doi: 10.1038/s41559-018-0632-1.	NA
Artiodactyla	Redunca_fulvorufula	Calculated into Species Average	NA	1	Extant	Mass	NA	109	31000	Yes	Tsuboi, M. et al. (2018) ÔBreakdown of brainÐbody allometry and the encephalization of birds and mammalsÕ, Nature Ecology and Evolution. Springer US, 2(9), pp. 1492Ð1500. doi: 10.1038/s41559-018-0632-1.	NA
Artiodactyla	Redunca_fulvorufula	Calculated into Species Average	NA	1	Extant	Mass	NA	132	35000	Yes	Tsuboi, M. et al. (2018) ÔBreakdown of brainÐbody allometry and the encephalization of birds and mammalsÕ, Nature Ecology and Evolution. Springer US, 2(9), pp. 1492Ð1500. doi: 10.1038/s41559-018-0632-1.	NA
Artiodactyla	Redunca_redunca	Calculated into Species Average	NA	2	Extant	Mass	NA	109	31700	Yes	Crile G and Quiring DP (1940), A record of the body weight and certain organ and gland weights of 3690 animals, Ohio J Sci 40:219-259.	NA
Artiodactyla	Redunca_redunca	Calculated into Species Average	NA	1	Extant	Mass	NA	130	50000	Yes	Tsuboi, M. et al. (2018) ÔBreakdown of brainÐbody allometry and the encephalization of birds and mammalsÕ, Nature Ecology and Evolution. Springer US, 2(9), pp. 1492Ð1500. doi: 10.1038/s41559-018-0632-1.	NA
Artiodactyla	Rupicapra_rupicapra	Calculated into Species Average	NA	1	Extant	Mass	NA	118.5	26500	Yes	Tsuboi, M. et al. (2018) ÔBreakdown of brainÐbody allometry and the encephalization of birds and mammalsÕ, Nature Ecology and Evolution. Springer US, 2(9), pp. 1492Ð1500. doi: 10.1038/s41559-018-0632-1.	NA
Artiodactyla	Rupicapra_rupicapra	Calculated into Species Average	NA	1	Extant	Mass	NA	115	25000	Yes	Tsuboi, M. et al. (2018) ÔBreakdown of brainÐbody allometry and the encephalization of birds and mammalsÕ, Nature Ecology and Evolution. Springer US, 2(9), pp. 1492Ð1500. doi: 10.1038/s41559-018-0632-1.	NA
Artiodactyla	Rupicapra_rupicapra	Calculated into Species Average	NA	1	Extant	Mass	NA	120	30000	Yes	Tsuboi, M. et al. (2018) ÔBreakdown of brainÐbody allometry and the encephalization of birds and mammalsÕ, Nature Ecology and Evolution. Springer US, 2(9), pp. 1492Ð1500. doi: 10.1038/s41559-018-0632-1.	NA
Artiodactyla	Rusa_unicolor	Single Entry	NA	1	Extant	Mass	NA	383	116000	Yes	Tsuboi, M. et al. (2018) ÔBreakdown of brainÐbody allometry and the encephalization of birds and mammalsÕ, Nature Ecology and Evolution. Springer US, 2(9), pp. 1492Ð1500. doi: 10.1038/s41559-018-0632-1.	NA
Artiodactyla	Saiga_tatarica	Single Entry	NA	1	Extant	Mass	NA	91.6	40000	Yes	Tsuboi, M. et al. (2018) ÔBreakdown of brainÐbody allometry and the encephalization of birds and mammalsÕ, Nature Ecology and Evolution. Springer US, 2(9), pp. 1492Ð1500. doi: 10.1038/s41559-018-0632-1.	NA
Artiodactyla	Sus_scrofa	Calculated into Species Average	NA	1	Extant	Mass	NA	185	147000	Yes	Tsuboi, M. et al. (2018) ÔBreakdown of brainÐbody allometry and the encephalization of birds and mammalsÕ, Nature Ecology and Evolution. Springer US, 2(9), pp. 1492Ð1500. doi: 10.1038/s41559-018-0632-1.	NA
Artiodactyla	Sus_scrofa	Calculated into Species Average	NA	1	Extant	Mass	NA	259	89400	Yes	Tsuboi, M. et al. (2018) ÔBreakdown of brainÐbody allometry and the encephalization of birds and mammalsÕ, Nature Ecology and Evolution. Springer US, 2(9), pp. 1492Ð1500. doi: 10.1038/s41559-018-0632-1.	NA
Artiodactyla	Sus_scrofa	Calculated into Species Average	NA	1	Extant	Mass	NA	110.92	10474	Yes	Tsuboi, M. et al. (2018) ÔBreakdown of brainÐbody allometry and the encephalization of birds and mammalsÕ, Nature Ecology and Evolution. Springer US, 2(9), pp. 1492Ð1500. doi: 10.1038/s41559-018-0632-1.	NA
Artiodactyla	Sus_scrofa	Calculated into Species Average	NA	1	Extant	Mass	NA	126.65	15157	Yes	Tsuboi, M. et al. (2018) ÔBreakdown of brainÐbody allometry and the encephalization of birds and mammalsÕ, Nature Ecology and Evolution. Springer US, 2(9), pp. 1492Ð1500. doi: 10.1038/s41559-018-0632-1.	NA
Artiodactyla	Sus_scrofa	Calculated into Species Average	NA	1	Extant	Mass	NA	130.8	17791	Yes	Tsuboi, M. et al. (2018) ÔBreakdown of brainÐbody allometry and the encephalization of birds and mammalsÕ, Nature Ecology and Evolution. Springer US, 2(9), pp. 1492Ð1500. doi: 10.1038/s41559-018-0632-1.	NA
Artiodactyla	Sus_scrofa	Calculated into Species Average	NA	1	Extant	Mass	NA	138.58	31131	Yes	Tsuboi, M. et al. (2018) ÔBreakdown of brainÐbody allometry and the encephalization of birds and mammalsÕ, Nature Ecology and Evolution. Springer US, 2(9), pp. 1492Ð1500. doi: 10.1038/s41559-018-0632-1.	NA
Artiodactyla	Sus_scrofa	Calculated into Species Average	NA	1	Extant	Mass	NA	151.01	32203	Yes	Tsuboi, M. et al. (2018) ÔBreakdown of brainÐbody allometry and the encephalization of birds and mammalsÕ, Nature Ecology and Evolution. Springer US, 2(9), pp. 1492Ð1500. doi: 10.1038/s41559-018-0632-1.	NA
Artiodactyla	Sus_scrofa	Calculated into Species Average	NA	1	Extant	Mass	NA	182.56	52905	Yes	Tsuboi, M. et al. (2018) ÔBreakdown of brainÐbody allometry and the encephalization of birds and mammalsÕ, Nature Ecology and Evolution. Springer US, 2(9), pp. 1492Ð1500. doi: 10.1038/s41559-018-0632-1.	NA
Artiodactyla	Sus_scrofa	Calculated into Species Average	NA	1	Extant	Mass	NA	173.66	56781	Yes	Tsuboi, M. et al. (2018) ÔBreakdown of brainÐbody allometry and the encephalization of birds and mammalsÕ, Nature Ecology and Evolution. Springer US, 2(9), pp. 1492Ð1500. doi: 10.1038/s41559-018-0632-1.	NA
Artiodactyla	Sus_scrofa	Calculated into Species Average	NA	1	Extant	Mass	NA	155.49	59580	Yes	Tsuboi, M. et al. (2018) ÔBreakdown of brainÐbody allometry and the encephalization of birds and mammalsÕ, Nature Ecology and Evolution. Springer US, 2(9), pp. 1492Ð1500. doi: 10.1038/s41559-018-0632-1.	NA
Artiodactyla	Sus_scrofa	Calculated into Species Average	NA	1	Extant	Mass	NA	172.46	60954	Yes	Tsuboi, M. et al. (2018) ÔBreakdown of brainÐbody allometry and the encephalization of birds and mammalsÕ, Nature Ecology and Evolution. Springer US, 2(9), pp. 1492Ð1500. doi: 10.1038/s41559-018-0632-1.	NA
Artiodactyla	Sus_scrofa	Calculated into Species Average	NA	1	Extant	Mass	NA	180.63	62101	Yes	Tsuboi, M. et al. (2018) ÔBreakdown of brainÐbody allometry and the encephalization of birds and mammalsÕ, Nature Ecology and Evolution. Springer US, 2(9), pp. 1492Ð1500. doi: 10.1038/s41559-018-0632-1.	NA
Artiodactyla	Sus_scrofa	Calculated into Species Average	NA	1	Extant	Mass	NA	185.87	64953	Yes	Tsuboi, M. et al. (2018) ÔBreakdown of brainÐbody allometry and the encephalization of birds and mammalsÕ, Nature Ecology and Evolution. Springer US, 2(9), pp. 1492Ð1500. doi: 10.1038/s41559-018-0632-1.	NA
Artiodactyla	Sus_scrofa	Calculated into Species Average	NA	1	Extant	Mass	NA	160.58	67143	Yes	Tsuboi, M. et al. (2018) ÔBreakdown of brainÐbody allometry and the encephalization of birds and mammalsÕ, Nature Ecology and Evolution. Springer US, 2(9), pp. 1492Ð1500. doi: 10.1038/s41559-018-0632-1.	NA
Artiodactyla	Sus_scrofa	Calculated into Species Average	NA	1	Extant	Mass	NA	180.05	74285	Yes	Tsuboi, M. et al. (2018) ÔBreakdown of brainÐbody allometry and the encephalization of birds and mammalsÕ, Nature Ecology and Evolution. Springer US, 2(9), pp. 1492Ð1500. doi: 10.1038/s41559-018-0632-1.	NA
Artiodactyla	Sus_scrofa	Calculated into Species Average	NA	1	Extant	Mass	NA	181.34	78850	Yes	Tsuboi, M. et al. (2018) ÔBreakdown of brainÐbody allometry and the encephalization of birds and mammalsÕ, Nature Ecology and Evolution. Springer US, 2(9), pp. 1492Ð1500. doi: 10.1038/s41559-018-0632-1.	NA
Artiodactyla	Sus_scrofa	Calculated into Species Average	NA	1	Extant	Mass	NA	197.65	102000	Yes	Tsuboi, M. et al. (2018) ÔBreakdown of brainÐbody allometry and the encephalization of birds and mammalsÕ, Nature Ecology and Evolution. Springer US, 2(9), pp. 1492Ð1500. doi: 10.1038/s41559-018-0632-1.	NA
Artiodactyla	Sus_scrofa	Calculated into Species Average	NA	1	Extant	Mass	NA	169.8	86773	Yes	Tsuboi, M. et al. (2018) ÔBreakdown of brainÐbody allometry and the encephalization of birds and mammalsÕ, Nature Ecology and Evolution. Springer US, 2(9), pp. 1492Ð1500. doi: 10.1038/s41559-018-0632-1.	NA
Artiodactyla	Sylvicapra_grimmia	Calculated into Species Average	NA	1	Extant	Mass	NA	73	11000	Yes	Tsuboi, M. et al. (2018) ÔBreakdown of brainÐbody allometry and the encephalization of birds and mammalsÕ, Nature Ecology and Evolution. Springer US, 2(9), pp. 1492Ð1500. doi: 10.1038/s41559-018-0632-1.	NA
Artiodactyla	Sylvicapra_grimmia	Calculated into Species Average	NA	1	Extant	Mass	NA	69	12000	Yes	Tsuboi, M. et al. (2018) ÔBreakdown of brainÐbody allometry and the encephalization of birds and mammalsÕ, Nature Ecology and Evolution. Springer US, 2(9), pp. 1492Ð1500. doi: 10.1038/s41559-018-0632-1.	NA
Artiodactyla	Sylvicapra_grimmia	Calculated into Species Average	NA	1	Extant	Mass	NA	83	12500	Yes	Tsuboi, M. et al. (2018) ÔBreakdown of brainÐbody allometry and the encephalization of birds and mammalsÕ, Nature Ecology and Evolution. Springer US, 2(9), pp. 1492Ð1500. doi: 10.1038/s41559-018-0632-1.	NA
Artiodactyla	Sylvicapra_grimmia	Calculated into Species Average	NA	1	Extant	Mass	NA	84	14000	Yes	Tsuboi, M. et al. (2018) ÔBreakdown of brainÐbody allometry and the encephalization of birds and mammalsÕ, Nature Ecology and Evolution. Springer US, 2(9), pp. 1492Ð1500. doi: 10.1038/s41559-018-0632-1.	NA
Artiodactyla	Sylvicapra_grimmia	Calculated into Species Average	NA	1	Extant	Mass	NA	96	15000	Yes	Tsuboi, M. et al. (2018) ÔBreakdown of brainÐbody allometry and the encephalization of birds and mammalsÕ, Nature Ecology and Evolution. Springer US, 2(9), pp. 1492Ð1500. doi: 10.1038/s41559-018-0632-1.	NA
Artiodactyla	Sylvicapra_grimmia	Calculated into Species Average	NA	1	Extant	Mass	NA	57	6000	Yes	Tsuboi, M. et al. (2018) ÔBreakdown of brainÐbody allometry and the encephalization of birds and mammalsÕ, Nature Ecology and Evolution. Springer US, 2(9), pp. 1492Ð1500. doi: 10.1038/s41559-018-0632-1.	NA
Artiodactyla	Sylvicapra_grimmia	Calculated into Species Average	NA	1	Extant	Mass	NA	73	11000	Yes	Tsuboi, M. et al. (2018) ÔBreakdown of brainÐbody allometry and the encephalization of birds and mammalsÕ, Nature Ecology and Evolution. Springer US, 2(9), pp. 1492Ð1500. doi: 10.1038/s41559-018-0632-1.	NA
Artiodactyla	Sylvicapra_grimmia	Calculated into Species Average	NA	1	Extant	Mass	NA	67.5	11500	Yes	Tsuboi, M. et al. (2018) ÔBreakdown of brainÐbody allometry and the encephalization of birds and mammalsÕ, Nature Ecology and Evolution. Springer US, 2(9), pp. 1492Ð1500. doi: 10.1038/s41559-018-0632-1.	NA
Artiodactyla	Sylvicapra_grimmia	Calculated into Species Average	NA	1	Extant	Mass	NA	87	16000	Yes	Tsuboi, M. et al. (2018) ÔBreakdown of brainÐbody allometry and the encephalization of birds and mammalsÕ, Nature Ecology and Evolution. Springer US, 2(9), pp. 1492Ð1500. doi: 10.1038/s41559-018-0632-1.	NA
Artiodactyla	Syncerus_caffer	Calculated into Species Average	NA	1	Extant	Mass	NA	653	759000	Yes	Crile G and Quiring DP (1940), A record of the body weight and certain organ and gland weights of 3690 animals, Ohio J Sci 40:219-259.	NA
Artiodactyla	Syncerus_caffer	Calculated into Species Average	NA	1	Extant	Mass	NA	640	600000	Yes	Tsuboi, M. et al. (2018) ÔBreakdown of brainÐbody allometry and the encephalization of birds and mammalsÕ, Nature Ecology and Evolution. Springer US, 2(9), pp. 1492Ð1500. doi: 10.1038/s41559-018-0632-1.	NA
Artiodactyla	Syncerus_caffer	Calculated into Species Average	NA	1	Extant	Mass	NA	570	1000000	Yes	Tsuboi, M. et al. (2018) ÔBreakdown of brainÐbody allometry and the encephalization of birds and mammalsÕ, Nature Ecology and Evolution. Springer US, 2(9), pp. 1492Ð1500. doi: 10.1038/s41559-018-0632-1.	NA
Artiodactyla	Syncerus_caffer	Calculated into Species Average	NA	1	Extant	Mass	NA	640	600000	Yes	Tsuboi, M. et al. (2018) ÔBreakdown of brainÐbody allometry and the encephalization of birds and mammalsÕ, Nature Ecology and Evolution. Springer US, 2(9), pp. 1492Ð1500. doi: 10.1038/s41559-018-0632-1.	NA
Artiodactyla	Syncerus_caffer	Calculated into Species Average	NA	1	Extant	Mass	NA	378	300000	Yes	Tsuboi, M. et al. (2018) ÔBreakdown of brainÐbody allometry and the encephalization of birds and mammalsÕ, Nature Ecology and Evolution. Springer US, 2(9), pp. 1492Ð1500. doi: 10.1038/s41559-018-0632-1.	NA
Artiodactyla	Syncerus_caffer	Calculated into Species Average	NA	1	Extant	Mass	NA	560	757000	Yes	Tsuboi, M. et al. (2018) ÔBreakdown of brainÐbody allometry and the encephalization of birds and mammalsÕ, Nature Ecology and Evolution. Springer US, 2(9), pp. 1492Ð1500. doi: 10.1038/s41559-018-0632-1.	NA
Artiodactyla	Syncerus_caffer	Calculated into Species Average	NA	1	Extant	Mass	NA	642	571880	Yes	Tsuboi, M. et al. (2018) ÔBreakdown of brainÐbody allometry and the encephalization of birds and mammalsÕ, Nature Ecology and Evolution. Springer US, 2(9), pp. 1492Ð1500. doi: 10.1038/s41559-018-0632-1.	NA
Artiodactyla	Taurotragus_oryx	Calculated into Species Average	NA	1	Extant	Mass	NA	480	560000	Yes	Tsuboi, M. et al. (2018) ÔBreakdown of brainÐbody allometry and the encephalization of birds and mammalsÕ, Nature Ecology and Evolution. Springer US, 2(9), pp. 1492Ð1500. doi: 10.1038/s41559-018-0632-1.	NA
Artiodactyla	Taurotragus_oryx	Calculated into Species Average	NA	1	Extant	Mass	NA	534	900000	Yes	Tsuboi, M. et al. (2018) ÔBreakdown of brainÐbody allometry and the encephalization of birds and mammalsÕ, Nature Ecology and Evolution. Springer US, 2(9), pp. 1492Ð1500. doi: 10.1038/s41559-018-0632-1.	NA
Artiodactyla	Taurotragus_oryx	Calculated into Species Average	NA	1	Extant	Mass	NA	530	550000	Yes	Tsuboi, M. et al. (2018) ÔBreakdown of brainÐbody allometry and the encephalization of birds and mammalsÕ, Nature Ecology and Evolution. Springer US, 2(9), pp. 1492Ð1500. doi: 10.1038/s41559-018-0632-1.	NA
Artiodactyla	Tayassu_pecari	Calculated into Species Average	NA	1	Extant	Mass	NA	139.6	32233	Yes	Tsuboi, M. et al. (2018) ÔBreakdown of brainÐbody allometry and the encephalization of birds and mammalsÕ, Nature Ecology and Evolution. Springer US, 2(9), pp. 1492Ð1500. doi: 10.1038/s41559-018-0632-1.	NA
Artiodactyla	Tayassu_pecari	Calculated into Species Average	NA	1	Extant	Mass	NA	152	32233	Yes	Tsuboi, M. et al. (2018) ÔBreakdown of brainÐbody allometry and the encephalization of birds and mammalsÕ, Nature Ecology and Evolution. Springer US, 2(9), pp. 1492Ð1500. doi: 10.1038/s41559-018-0632-1.	NA
Artiodactyla	Tragelaphus_angasii	Single Entry	Tragelaphus_angasi	1	Extant	Mass	NA	227	135000	Yes	Tsuboi, M. et al. (2018) ÔBreakdown of brainÐbody allometry and the encephalization of birds and mammalsÕ, Nature Ecology and Evolution. Springer US, 2(9), pp. 1492Ð1500. doi: 10.1038/s41559-018-0632-1.	NA
Artiodactyla	Tragelaphus_buxtoni	Single Entry	NA	1	Extant	Mass	NA	330	280000	Yes	Tsuboi, M. et al. (2018) ÔBreakdown of brainÐbody allometry and the encephalization of birds and mammalsÕ, Nature Ecology and Evolution. Springer US, 2(9), pp. 1492Ð1500. doi: 10.1038/s41559-018-0632-1.	NA
Artiodactyla	Tragelaphus_eurycerus	Single Entry	NA	1	Extant	Mass	NA	379	210000	Yes	Tsuboi, M. et al. (2018) ÔBreakdown of brainÐbody allometry and the encephalization of birds and mammalsÕ, Nature Ecology and Evolution. Springer US, 2(9), pp. 1492Ð1500. doi: 10.1038/s41559-018-0632-1.	NA
Artiodactyla	Tragelaphus_imberbis	Single Entry	NA	1	Extant	Mass	NA	214	140000	Yes	Tsuboi, M. et al. (2018) ÔBreakdown of brainÐbody allometry and the encephalization of birds and mammalsÕ, Nature Ecology and Evolution. Springer US, 2(9), pp. 1492Ð1500. doi: 10.1038/s41559-018-0632-1.	NA
Artiodactyla	Tragelaphus_scriptus	Calculated into Species Average	NA	1	Extant	Mass	NA	140	35380	Yes	Crile G and Quiring DP (1940), A record of the body weight and certain organ and gland weights of 3690 animals, Ohio J Sci 40:219-259.	NA
Artiodactyla	Tragelaphus_scriptus	Calculated into Species Average	NA	1	Extant	Mass	NA	190	53070	Yes	Crile G and Quiring DP (1940), A record of the body weight and certain organ and gland weights of 3690 animals, Ohio J Sci 40:219-259.	NA
Artiodactyla	Tragelaphus_scriptus	Calculated into Species Average	NA	1	Extant	Mass	NA	145	27600	Yes	Tsuboi, M. et al. (2018) ÔBreakdown of brainÐbody allometry and the encephalization of birds and mammalsÕ, Nature Ecology and Evolution. Springer US, 2(9), pp. 1492Ð1500. doi: 10.1038/s41559-018-0632-1.	NA
Artiodactyla	Tragelaphus_scriptus	Calculated into Species Average	NA	1	Extant	Mass	NA	127	45500	Yes	Tsuboi, M. et al. (2018) ÔBreakdown of brainÐbody allometry and the encephalization of birds and mammalsÕ, Nature Ecology and Evolution. Springer US, 2(9), pp. 1492Ð1500. doi: 10.1038/s41559-018-0632-1.	NA
Artiodactyla	Tragelaphus_spekii	Calculated into Species Average	NA	1	Extant	Mass	NA	145	42000	Yes	Tsuboi, M. et al. (2018) ÔBreakdown of brainÐbody allometry and the encephalization of birds and mammalsÕ, Nature Ecology and Evolution. Springer US, 2(9), pp. 1492Ð1500. doi: 10.1038/s41559-018-0632-1.	NA
Artiodactyla	Tragelaphus_spekii	Calculated into Species Average	NA	1	Extant	Mass	NA	170	55000	Yes	Tsuboi, M. et al. (2018) ÔBreakdown of brainÐbody allometry and the encephalization of birds and mammalsÕ, Nature Ecology and Evolution. Springer US, 2(9), pp. 1492Ð1500. doi: 10.1038/s41559-018-0632-1.	NA
Artiodactyla	Tragelaphus_strepsiceros	Calculated into Species Average	NA	1	Extant	Mass	NA	331	270000	Yes	Tsuboi, M. et al. (2018) ÔBreakdown of brainÐbody allometry and the encephalization of birds and mammalsÕ, Nature Ecology and Evolution. Springer US, 2(9), pp. 1492Ð1500. doi: 10.1038/s41559-018-0632-1.	NA
Artiodactyla	Tragelaphus_strepsiceros	Calculated into Species Average	NA	1	Extant	Mass	NA	429	290000	Yes	Tsuboi, M. et al. (2018) ÔBreakdown of brainÐbody allometry and the encephalization of birds and mammalsÕ, Nature Ecology and Evolution. Springer US, 2(9), pp. 1492Ð1500. doi: 10.1038/s41559-018-0632-1.	NA
Artiodactyla	Tragulus_javanicus	Single Entry	NA	1	Extant	Mass	NA	15.85	2037	Yes	Tsuboi, M. et al. (2018) ÔBreakdown of brainÐbody allometry and the encephalization of birds and mammalsÕ, Nature Ecology and Evolution. Springer US, 2(9), pp. 1492Ð1500. doi: 10.1038/s41559-018-0632-1.	NA
Artiodactyla	Tragulus_napu	Calculated into Species Average	NA	1	Extant	Mass	NA	18.3	2670	Yes	Tsuboi, M. et al. (2018) ÔBreakdown of brainÐbody allometry and the encephalization of birds and mammalsÕ, Nature Ecology and Evolution. Springer US, 2(9), pp. 1492Ð1500. doi: 10.1038/s41559-018-0632-1.	NA
Artiodactyla	Tragulus_napu	Calculated into Species Average	NA	1	Extant	Mass	NA	18.5	2510	Yes	Tsuboi, M. et al. (2018) ÔBreakdown of brainÐbody allometry and the encephalization of birds and mammalsÕ, Nature Ecology and Evolution. Springer US, 2(9), pp. 1492Ð1500. doi: 10.1038/s41559-018-0632-1.	NA
Artiodactyla	Vicugna_vicugna	Single Entry	NA	1	Extant	Mass	NA	198	45000	Yes	Tsuboi, M. et al. (2018) ÔBreakdown of brainÐbody allometry and the encephalization of birds and mammalsÕ, Nature Ecology and Evolution. Springer US, 2(9), pp. 1492Ð1500. doi: 10.1038/s41559-018-0632-1.	NA
Carnivora	Acinonyx_jubatus	Single Entry	NA	1	Extant	Mass	NA	114.3	65000	Yes	Tsuboi, M. et al. (2018) ÔBreakdown of brainÐbody allometry and the encephalization of birds and mammalsÕ, Nature Ecology and Evolution. Springer US, 2(9), pp. 1492Ð1500. doi: 10.1038/s41559-018-0632-1.	NA
Carnivora	Ailuropoda_melanoleuca	Single Entry	NA	5	Extant	Volume	272	NA	118637	Yes	Veitschegger, K. (2017) ÔThe effect of body size evolution and ecology on encephalization in cave bears and extant relativesÕ, BMC Evolutionary Biology. BioMed Central Ltd., 17(1). doi: 10.1186/s12862-017-0976-1.	Only brain mass was published in the paper which the authors obtained by multiplying volume by 1.036. Endocast volume here is brain mass in paper divided by 1.036
Carnivora	Ailurus_fulgens	Calculated into Species Average	NA	1	Extant	Mass	NA	41.6	5600	Yes	Tsuboi, M. et al. (2018) ÔBreakdown of brainÐbody allometry and the encephalization of birds and mammalsÕ, Nature Ecology and Evolution. Springer US, 2(9), pp. 1492Ð1500. doi: 10.1038/s41559-018-0632-1.	NA
Carnivora	Ailurus_fulgens	Calculated into Species Average	NA	1	Extant	Mass	NA	46.8	5590	Yes	Tsuboi, M. et al. (2018) ÔBreakdown of brainÐbody allometry and the encephalization of birds and mammalsÕ, Nature Ecology and Evolution. Springer US, 2(9), pp. 1492Ð1500. doi: 10.1038/s41559-018-0632-1.	NA
Carnivora	Arctodus_simus	Single Entry	NA	1	Extinct	Volume	750	NA	720000	Yes	Jerison, H. J. Evolution of the Brain and Intelligence (Academic Press, New York, 1973)	NA
Carnivora	Atilax_paludinosus	Calculated into Species Average	NA	4	Extant	Volume	26.87	NA	3300	Yes	Stankowich, T. and Romero, A. N. (2017) ÔThe correlated evolution of antipredator defences and brain size in mammalsÕ, Proceedings of the Royal Society B: Biological Sciences, 284(1846), p. 20161857. doi: 10.1098/rspb.2016.1857.	Only brain mass was published in the paper which the authors obtained by multiplying volume by 1.036. Endocast volume here is brain mass in paper divided by 1.036
Carnivora	Bassariscus_astutus	Single Entry	NA	1	Extant	Mass	NA	16.4	1500	Yes	Tsuboi, M. et al. (2018) ÔBreakdown of brainÐbody allometry and the encephalization of birds and mammalsÕ, Nature Ecology and Evolution. Springer US, 2(9), pp. 1492Ð1500. doi: 10.1038/s41559-018-0632-1.	NA
Carnivora	Bassariscus_sumichrasti	Single Entry	NA	1	Extant	Mass	NA	41.9	2722	Yes	Tsuboi, M. et al. (2018) ÔBreakdown of brainÐbody allometry and the encephalization of birds and mammalsÕ, Nature Ecology and Evolution. Springer US, 2(9), pp. 1492Ð1500. doi: 10.1038/s41559-018-0632-1.	NA
Carnivora	Canis_adustus	Single Entry	NA	1	Extant	Mass	NA	56.5	12000	Yes	Tsuboi, M. et al. (2018) ÔBreakdown of brainÐbody allometry and the encephalization of birds and mammalsÕ, Nature Ecology and Evolution. Springer US, 2(9), pp. 1492Ð1500. doi: 10.1038/s41559-018-0632-1.	NA
Carnivora	Canis_aureus	Single Entry	NA	1	Extant	Mass	NA	84.7	18000	Yes	Tsuboi, M. et al. (2018) ÔBreakdown of brainÐbody allometry and the encephalization of birds and mammalsÕ, Nature Ecology and Evolution. Springer US, 2(9), pp. 1492Ð1500. doi: 10.1038/s41559-018-0632-1.	NA
Carnivora	Canis_dirus	Single Entry	NA	1	Extinct	Volume	190	NA	56000	Yes	Jerison, H. J. Evolution of the Brain and Intelligence (Academic Press, New York, 1973)	NA
Carnivora	Canis_hallstromi	Single entry	NA	1	Extant	Volume	74.1	NA	11030	Yes	Smith, B.P., Lucas, T.A., Norris, R.M. and Henneberg, M., 2018. Brain size/body weight in the dingo (Canis dingo): comparisons with domestic and wild canids.ÊAustralian Journal of Zoology,Ê65(5), pp.292-301.	Did not list sample size, assuming 1
Carnivora	Canis_latrans	Calculated into Species Average	NA	1	Extant	Mass	NA	84.24	8510	Yes	Crile G and Quiring DP (1940), A record of the body weight and certain organ and gland weights of 3690 animals, Ohio J Sci 40:219-259.	NA
Carnivora	Canis_latrans	Calculated into Species Average	NA	1	Extant	Mass	NA	109.9	22000	Yes	Tsuboi, M. et al. (2018) ÔBreakdown of brainÐbody allometry and the encephalization of birds and mammalsÕ, Nature Ecology and Evolution. Springer US, 2(9), pp. 1492Ð1500. doi: 10.1038/s41559-018-0632-1.	NA
Carnivora	Canis_lupus	Single entry	NA	39	Extant	Volume	139.8	NA	27500	Yes	Smith, B.P., Lucas, T.A., Norris, R.M. and Henneberg, M., 2018. Brain size/body weight in the dingo (Canis dingo): comparisons with domestic and wild canids.ÊAustralian Journal of Zoology,Ê65(5), pp.292-301.	NA
Carnivora	Canis_lupus_dingo	Single entry	NA	128	Extant	Volume	91.49	NA	13160	Yes	Smith, B.P., Lucas, T.A., Norris, R.M. and Henneberg, M., 2018. Brain size/body weight in the dingo (Canis dingo): comparisons with domestic and wild canids.ÊAustralian Journal of Zoology,Ê65(5), pp.292-301.	NA
Carnivora	Canis_mesomelas	Calculated into Species Average	NA	2	Extant	Mass	NA	46	2850	Yes	Crile G and Quiring DP (1940), A record of the body weight and certain organ and gland weights of 3690 animals, Ohio J Sci 40:219-259.	NA
Carnivora	Canis_mesomelas	Calculated into Species Average	NA	1	Extant	Mass	NA	71	14000	Yes	Tsuboi, M. et al. (2018) ÔBreakdown of brainÐbody allometry and the encephalization of birds and mammalsÕ, Nature Ecology and Evolution. Springer US, 2(9), pp. 1492Ð1500. doi: 10.1038/s41559-018-0632-1.	NA
Carnivora	Canis_mesomelas	Calculated into Species Average	NA	1	Extant	Mass	NA	54.8	8000	Yes	Tsuboi, M. et al. (2018) ÔBreakdown of brainÐbody allometry and the encephalization of birds and mammalsÕ, Nature Ecology and Evolution. Springer US, 2(9), pp. 1492Ð1500. doi: 10.1038/s41559-018-0632-1.	NA
Carnivora	Caracal_caracal	Single Entry	NA	1	Extant	Mass	NA	65.2	18000	Yes	Tsuboi, M. et al. (2018) ÔBreakdown of brainÐbody allometry and the encephalization of birds and mammalsÕ, Nature Ecology and Evolution. Springer US, 2(9), pp. 1492Ð1500. doi: 10.1038/s41559-018-0632-1.	NA
Carnivora	Chrysocyon_brachyurus	Single Entry	NA	1	Extant	Mass	NA	134.3	24000	Yes	Tsuboi, M. et al. (2018) ÔBreakdown of brainÐbody allometry and the encephalization of birds and mammalsÕ, Nature Ecology and Evolution. Springer US, 2(9), pp. 1492Ð1500. doi: 10.1038/s41559-018-0632-1.	NA
Carnivora	Civettictis_civetta	Single Entry	NA	1	Extant	Mass	NA	52	18000	Yes	Tsuboi, M. et al. (2018) ÔBreakdown of brainÐbody allometry and the encephalization of birds and mammalsÕ, Nature Ecology and Evolution. Springer US, 2(9), pp. 1492Ð1500. doi: 10.1038/s41559-018-0632-1.	NA
Carnivora	Conepatus_chinga	Single Entry	NA	2	Extant	Volume	15.75	NA	1918	Yes	Stankowich, T. and Romero, A. N. (2017) ÔThe correlated evolution of antipredator defences and brain size in mammalsÕ, Proceedings of the Royal Society B: Biological Sciences, 284(1846), p. 20161857. doi: 10.1098/rspb.2016.1857.	Only brain mass was published in the paper which the authors obtained by multiplying volume by 1.036. Endocast volume here is brain mass in paper divided by 1.036
Carnivora	Conepatus_humboldtii	Single Entry	NA	1	Extant	Mass	NA	16.7	2500	Yes	Tsuboi, M. et al. (2018) ÔBreakdown of brainÐbody allometry and the encephalization of birds and mammalsÕ, Nature Ecology and Evolution. Springer US, 2(9), pp. 1492Ð1500. doi: 10.1038/s41559-018-0632-1.	NA
Carnivora	Conepatus_leuconotus	Single Entry	NA	4	Extant	Volume	17.88	NA	3500	Yes	Stankowich, T. and Romero, A. N. (2017) ÔThe correlated evolution of antipredator defences and brain size in mammalsÕ, Proceedings of the Royal Society B: Biological Sciences, 284(1846), p. 20161857. doi: 10.1098/rspb.2016.1857.	Only brain mass was published in the paper which the authors obtained by multiplying volume by 1.036. Endocast volume here is brain mass in paper divided by 1.036
Carnivora	Conepatus_semistriatus	Single Entry	NA	20	Extant	Volume	18.92	NA	2040	Yes	Finarelli, J.A. and Flynn, J.J., 2009. Brain-size evolution and sociality in Carnivora.ÊProceedings of the National Academy of Sciences,Ê106(23), pp.9345-9349.	NA
Carnivora	Crocuta_crocuta	Calculated into Species Average	NA	2	Extant	Mass	NA	175	62370	Yes	Crile G and Quiring DP (1940), A record of the body weight and certain organ and gland weights of 3690 animals, Ohio J Sci 40:219-259.	NA
Carnivora	Crocuta_crocuta	Calculated into Species Average	NA	1	Extant	Mass	NA	177.8	80000	Yes	Tsuboi, M. et al. (2018) ÔBreakdown of brainÐbody allometry and the encephalization of birds and mammalsÕ, Nature Ecology and Evolution. Springer US, 2(9), pp. 1492Ð1500. doi: 10.1038/s41559-018-0632-1.	NA
Carnivora	Cryptoprocta_ferox	Single Entry	NA	1	Extant	Volume	35.5	NA	9500	Yes	Stankowich, T. and Romero, A. N. (2017) ÔThe correlated evolution of antipredator defences and brain size in mammalsÕ, Proceedings of the Royal Society B: Biological Sciences, 284(1846), p. 20161857. doi: 10.1098/rspb.2016.1857.	Only brain mass was published in the paper which the authors obtained by multiplying volume by 1.036. Endocast volume here is brain mass in paper divided by 1.036
Carnivora	Eira_barbara	Single Entry	NA	1	Extant	Mass	NA	55.2	6000	Yes	Tsuboi, M. et al. (2018) ÔBreakdown of brainÐbody allometry and the encephalization of birds and mammalsÕ, Nature Ecology and Evolution. Springer US, 2(9), pp. 1492Ð1500. doi: 10.1038/s41559-018-0632-1.	NA
Carnivora	Enhydra_lutris	Single Entry	NA	1	Extant	Mass	NA	114	30000	Yes	Tsuboi, M. et al. (2018) ÔBreakdown of brainÐbody allometry and the encephalization of birds and mammalsÕ, Nature Ecology and Evolution. Springer US, 2(9), pp. 1492Ð1500. doi: 10.1038/s41559-018-0632-1.	NA
Carnivora	Felis_silvestris	Calculated into Species Average	NA	1	Extant	Mass	NA	28.48	2700	Yes	Crile G and Quiring DP (1940), A record of the body weight and certain organ and gland weights of 3690 animals, Ohio J Sci 40:219-259.	NA
Carnivora	Felis_silvestris	Calculated into Species Average	NA	1	Extant	Mass	NA	32.6	5000	Yes	Tsuboi, M. et al. (2018) ÔBreakdown of brainÐbody allometry and the encephalization of birds and mammalsÕ, Nature Ecology and Evolution. Springer US, 2(9), pp. 1492Ð1500. doi: 10.1038/s41559-018-0632-1.	NA
Carnivora	Felis_silvestris	Calculated into Species Average	NA	1	Extant	Mass	NA	45.6	7700	Yes	Tsuboi, M. et al. (2018) ÔBreakdown of brainÐbody allometry and the encephalization of birds and mammalsÕ, Nature Ecology and Evolution. Springer US, 2(9), pp. 1492Ð1500. doi: 10.1038/s41559-018-0632-1.	NA
Carnivora	Galictis_cuja	Single Entry	NA	1	Extant	Mass	NA	19.4	1800	Yes	Tsuboi, M. et al. (2018) ÔBreakdown of brainÐbody allometry and the encephalization of birds and mammalsÕ, Nature Ecology and Evolution. Springer US, 2(9), pp. 1492Ð1500. doi: 10.1038/s41559-018-0632-1.	NA
Carnivora	Galictis_vittata	Single Entry	NA	1	Extant	Mass	NA	18.6	1900	Yes	Tsuboi, M. et al. (2018) ÔBreakdown of brainÐbody allometry and the encephalization of birds and mammalsÕ, Nature Ecology and Evolution. Springer US, 2(9), pp. 1492Ð1500. doi: 10.1038/s41559-018-0632-1.	NA
Carnivora	Genetta_genetta	Single Entry	NA	1	Extant	Mass	NA	20.3	2700	Yes	Tsuboi, M. et al. (2018) ÔBreakdown of brainÐbody allometry and the encephalization of birds and mammalsÕ, Nature Ecology and Evolution. Springer US, 2(9), pp. 1492Ð1500. doi: 10.1038/s41559-018-0632-1.	NA
Carnivora	Genetta_maculata	Single Entry	NA	1	Extant	Mass	NA	19.4	2600	Yes	Tsuboi, M. et al. (2018) ÔBreakdown of brainÐbody allometry and the encephalization of birds and mammalsÕ, Nature Ecology and Evolution. Springer US, 2(9), pp. 1492Ð1500. doi: 10.1038/s41559-018-0632-1.	NA
Carnivora	Genetta_tigrina	Calculated into Species Average	NA	1	Extant	Mass	NA	15.35	1525	Yes	Crile G and Quiring DP (1940), A record of the body weight and certain organ and gland weights of 3690 animals, Ohio J Sci 40:219-259.	NA
Carnivora	Genetta_tigrina	Calculated into Species Average	NA	1	Extant	Mass	NA	18.9	3000	Yes	Tsuboi, M. et al. (2018) ÔBreakdown of brainÐbody allometry and the encephalization of birds and mammalsÕ, Nature Ecology and Evolution. Springer US, 2(9), pp. 1492Ð1500. doi: 10.1038/s41559-018-0632-1.	NA
Carnivora	Helarctos_malayanus	Single Entry	Ursus_malayanus	50	Extant	Volume	328.6	NA	82379	Yes	Veitschegger, K. (2017) ÔThe effect of body size evolution and ecology on encephalization in cave bears and extant relativesÕ, BMC Evolutionary Biology. BioMed Central Ltd., 17(1). doi: 10.1186/s12862-017-0976-1.	Only brain mass was published in the paper which the authors obtained by multiplying volume by 1.036. Endocast volume here is brain mass in paper divided by 1.036
Carnivora	Herpailurus_yagouaroundi	Single Entry	Puma_yagouaroundi	1	Extant	Mass	NA	56.2	9400	Yes	Tsuboi, M. et al. (2018) ÔBreakdown of brainÐbody allometry and the encephalization of birds and mammalsÕ, Nature Ecology and Evolution. Springer US, 2(9), pp. 1492Ð1500. doi: 10.1038/s41559-018-0632-1.	NA
Carnivora	Herpestes_ichneumon	Single Entry	NA	1	Extant	Mass	NA	35.2	8000	Yes	Tsuboi, M. et al. (2018) ÔBreakdown of brainÐbody allometry and the encephalization of birds and mammalsÕ, Nature Ecology and Evolution. Springer US, 2(9), pp. 1492Ð1500. doi: 10.1038/s41559-018-0632-1.	NA
Carnivora	Herpestes_smithii	Single Entry	NA	1	Extant	Mass	NA	19.7	4000	Yes	Tsuboi, M. et al. (2018) ÔBreakdown of brainÐbody allometry and the encephalization of birds and mammalsÕ, Nature Ecology and Evolution. Springer US, 2(9), pp. 1492Ð1500. doi: 10.1038/s41559-018-0632-1.	NA
Carnivora	Herpestes_urva	Single Entry	NA	4	Extant	Volume	21.53	NA	1863	Yes	Stankowich, T. and Romero, A. N. (2017) ÔThe correlated evolution of antipredator defences and brain size in mammalsÕ, Proceedings of the Royal Society B: Biological Sciences, 284(1846), p. 20161857. doi: 10.1098/rspb.2016.1857.	Only brain mass was published in the paper which the authors obtained by multiplying volume by 1.036. Endocast volume here is brain mass in paper divided by 1.036
Carnivora	Hyaena_hyaena	Single Entry	NA	1	Extant	Mass	NA	112.7	55000	Yes	Tsuboi, M. et al. (2018) ÔBreakdown of brainÐbody allometry and the encephalization of birds and mammalsÕ, Nature Ecology and Evolution. Springer US, 2(9), pp. 1492Ð1500. doi: 10.1038/s41559-018-0632-1.	NA
Carnivora	Ichneumia_albicauda	Calculated into Species Average	NA	1	Extant	Mass	NA	28.3	4400	Yes	Crile G and Quiring DP (1940), A record of the body weight and certain organ and gland weights of 3690 animals, Ohio J Sci 40:219-259.	NA
Carnivora	Ichneumia_albicauda	Calculated into Species Average	NA	1	Extant	Mass	NA	30	5000	Yes	Tsuboi, M. et al. (2018) ÔBreakdown of brainÐbody allometry and the encephalization of birds and mammalsÕ, Nature Ecology and Evolution. Springer US, 2(9), pp. 1492Ð1500. doi: 10.1038/s41559-018-0632-1.	NA
Carnivora	Leopardus_pardalis	Calculated into Species Average	NA	1	Extant	Mass	NA	75.3	20000	Yes	Tsuboi, M. et al. (2018) ÔBreakdown of brainÐbody allometry and the encephalization of birds and mammalsÕ, Nature Ecology and Evolution. Springer US, 2(9), pp. 1492Ð1500. doi: 10.1038/s41559-018-0632-1.	NA
Carnivora	Leopardus_pardalis	Calculated into Species Average	NA	1	Extant	Mass	NA	62.7	8618	Yes	Tsuboi, M. et al. (2018) ÔBreakdown of brainÐbody allometry and the encephalization of birds and mammalsÕ, Nature Ecology and Evolution. Springer US, 2(9), pp. 1492Ð1500. doi: 10.1038/s41559-018-0632-1.	NA
Carnivora	Leopardus_pardalis	Calculated into Species Average	NA	1	Extant	Mass	NA	63.5	10433	Yes	Tsuboi, M. et al. (2018) ÔBreakdown of brainÐbody allometry and the encephalization of birds and mammalsÕ, Nature Ecology and Evolution. Springer US, 2(9), pp. 1492Ð1500. doi: 10.1038/s41559-018-0632-1.	NA
Carnivora	Leopardus_tigrinus	Single Entry	NA	1	Extant	Mass	NA	26.9	2800	Yes	Tsuboi, M. et al. (2018) ÔBreakdown of brainÐbody allometry and the encephalization of birds and mammalsÕ, Nature Ecology and Evolution. Springer US, 2(9), pp. 1492Ð1500. doi: 10.1038/s41559-018-0632-1.	NA
Carnivora	Leptailurus_serval	Calculated into Species Average	NA	1	Extant	Mass	NA	67.6	18000	Yes	Tsuboi, M. et al. (2018) ÔBreakdown of brainÐbody allometry and the encephalization of birds and mammalsÕ, Nature Ecology and Evolution. Springer US, 2(9), pp. 1492Ð1500. doi: 10.1038/s41559-018-0632-1.	NA
Carnivora	Leptailurus_serval	Calculated into Species Average	NA	1	Extant	Mass	NA	54.1	11340	Yes	Tsuboi, M. et al. (2018) ÔBreakdown of brainÐbody allometry and the encephalization of birds and mammalsÕ, Nature Ecology and Evolution. Springer US, 2(9), pp. 1492Ð1500. doi: 10.1038/s41559-018-0632-1.	NA
Carnivora	Lontra_canadensis	Single Entry	NA	1	Extant	Mass	NA	63.8	10000	Yes	Tsuboi, M. et al. (2018) ÔBreakdown of brainÐbody allometry and the encephalization of birds and mammalsÕ, Nature Ecology and Evolution. Springer US, 2(9), pp. 1492Ð1500. doi: 10.1038/s41559-018-0632-1.	NA
Carnivora	Lutra_lutra	Single Entry	NA	1	Extant	Mass	NA	74.1	16500	Yes	Tsuboi, M. et al. (2018) ÔBreakdown of brainÐbody allometry and the encephalization of birds and mammalsÕ, Nature Ecology and Evolution. Springer US, 2(9), pp. 1492Ð1500. doi: 10.1038/s41559-018-0632-1.	NA
Carnivora	Lycaon_pictus	Single Entry	NA	1	Extant	Mass	NA	138	30000	Yes	Tsuboi, M. et al. (2018) ÔBreakdown of brainÐbody allometry and the encephalization of birds and mammalsÕ, Nature Ecology and Evolution. Springer US, 2(9), pp. 1492Ð1500. doi: 10.1038/s41559-018-0632-1.	NA
Carnivora	Lynx_canadensis	Calculated into Species Average	NA	1	Extant	Mass	NA	69.2	15000	Yes	Tsuboi, M. et al. (2018) ÔBreakdown of brainÐbody allometry and the encephalization of birds and mammalsÕ, Nature Ecology and Evolution. Springer US, 2(9), pp. 1492Ð1500. doi: 10.1038/s41559-018-0632-1.	NA
Carnivora	Lynx_canadensis	Calculated into Species Average	NA	1	Extant	Mass	NA	75	12000	Yes	Tsuboi, M. et al. (2018) ÔBreakdown of brainÐbody allometry and the encephalization of birds and mammalsÕ, Nature Ecology and Evolution. Springer US, 2(9), pp. 1492Ð1500. doi: 10.1038/s41559-018-0632-1.	NA
Carnivora	Lynx_canadensis	Calculated into Species Average	NA	1	Extant	Mass	NA	69.5	14969	Yes	Tsuboi, M. et al. (2018) ÔBreakdown of brainÐbody allometry and the encephalization of birds and mammalsÕ, Nature Ecology and Evolution. Springer US, 2(9), pp. 1492Ð1500. doi: 10.1038/s41559-018-0632-1.	NA
Carnivora	Lynx_rufus	Single Entry	NA	1	Extant	Mass	NA	65	6350	Yes	Tsuboi, M. et al. (2018) ÔBreakdown of brainÐbody allometry and the encephalization of birds and mammalsÕ, Nature Ecology and Evolution. Springer US, 2(9), pp. 1492Ð1500. doi: 10.1038/s41559-018-0632-1.	NA
Carnivora	Martes_foina	Single Entry	NA	1	Extant	Mass	NA	23.4	2300	Yes	Tsuboi, M. et al. (2018) ÔBreakdown of brainÐbody allometry and the encephalization of birds and mammalsÕ, Nature Ecology and Evolution. Springer US, 2(9), pp. 1492Ð1500. doi: 10.1038/s41559-018-0632-1.	NA
Carnivora	Martes_martes	Single Entry	NA	1	Extant	Mass	NA	21.5	2500	Yes	Tsuboi, M. et al. (2018) ÔBreakdown of brainÐbody allometry and the encephalization of birds and mammalsÕ, Nature Ecology and Evolution. Springer US, 2(9), pp. 1492Ð1500. doi: 10.1038/s41559-018-0632-1.	NA
Carnivora	Martes_pennanti	Single Entry	NA	1	Extant	Mass	NA	46.5	7000	Yes	Tsuboi, M. et al. (2018) ÔBreakdown of brainÐbody allometry and the encephalization of birds and mammalsÕ, Nature Ecology and Evolution. Springer US, 2(9), pp. 1492Ð1500. doi: 10.1038/s41559-018-0632-1.	NA
Carnivora	Meles_meles	Single Entry	NA	1	Extant	Mass	NA	88.5	22700	Yes	Tsuboi, M. et al. (2018) ÔBreakdown of brainÐbody allometry and the encephalization of birds and mammalsÕ, Nature Ecology and Evolution. Springer US, 2(9), pp. 1492Ð1500. doi: 10.1038/s41559-018-0632-1.	NA
Carnivora	Mellivora_capensis	Single Entry	NA	4	Extant	Volume	83.05	NA	9000	Yes	Stankowich, T. and Romero, A. N. (2017) ÔThe correlated evolution of antipredator defences and brain size in mammalsÕ, Proceedings of the Royal Society B: Biological Sciences, 284(1846), p. 20161857. doi: 10.1098/rspb.2016.1857.	Only brain mass was published in the paper which the authors obtained by multiplying volume by 1.036. Endocast volume here is brain mass in paper divided by 1.036
Carnivora	Melogale_personata	Single Entry	NA	1	Extant	Volume	13.83	NA	1700	Yes	Finarelli, J.A. and Flynn, J.J., 2009. Brain-size evolution and sociality in Carnivora.ÊProceedings of the National Academy of Sciences,Ê106(23), pp.9345-9349.	NA
Carnivora	Mephitis_mephitis	Single Entry	NA	10	Extant	Volume	11.34	NA	1700	Yes	Stankowich, T. and Romero, A. N. (2017) ÔThe correlated evolution of antipredator defences and brain size in mammalsÕ, Proceedings of the Royal Society B: Biological Sciences, 284(1846), p. 20161857. doi: 10.1098/rspb.2016.1857.	Only brain mass was published in the paper which the authors obtained by multiplying volume by 1.036. Endocast volume here is brain mass in paper divided by 1.036
Carnivora	Mungos_mungo	Single Entry	NA	1	Extant	Mass	NA	14.7	2500	Yes	Tsuboi, M. et al. (2018) ÔBreakdown of brainÐbody allometry and the encephalization of birds and mammalsÕ, Nature Ecology and Evolution. Springer US, 2(9), pp. 1492Ð1500. doi: 10.1038/s41559-018-0632-1.	NA
Carnivora	Mustela_putorius	Single Entry	NA	1	Extant	Mass	NA	12.9	2100	Yes	Tsuboi, M. et al. (2018) ÔBreakdown of brainÐbody allometry and the encephalization of birds and mammalsÕ, Nature Ecology and Evolution. Springer US, 2(9), pp. 1492Ð1500. doi: 10.1038/s41559-018-0632-1.	NA
Carnivora	Mydaus_marchei	Single Entry	NA	4	Extant	Volume	14.35	NA	1414	Yes	Stankowich, T. and Romero, A. N. (2017) ÔThe correlated evolution of antipredator defences and brain size in mammalsÕ, Proceedings of the Royal Society B: Biological Sciences, 284(1846), p. 20161857. doi: 10.1098/rspb.2016.1857.	Only brain mass was published in the paper which the authors obtained by multiplying volume by 1.036. Endocast volume here is brain mass in paper divided by 1.036
Carnivora	Nasua_narica	Single Entry	NA	1	Extant	Mass	NA	44.17	6250	Yes	Crile G and Quiring DP (1940), A record of the body weight and certain organ and gland weights of 3690 animals, Ohio J Sci 40:219-259.	NA
Carnivora	Nasua_nasua	Calculated into Species Average	NA	1	Extant	Mass	NA	41	3200	Yes	Spitzka, E.A., 1903. Brain_weights of animals with special reference to the weight of the brain in the Macaque monkey.ÊJournal of Comparative Neurology,Ê13(1), pp.9-17.	NA
Carnivora	Nasua_nasua	Calculated into Species Average	NA	1	Extant	Mass	NA	52.7	11000	Yes	Tsuboi, M. et al. (2018) ÔBreakdown of brainÐbody allometry and the encephalization of birds and mammalsÕ, Nature Ecology and Evolution. Springer US, 2(9), pp. 1492Ð1500. doi: 10.1038/s41559-018-0632-1.	NA
Carnivora	Nasua_nasua	Calculated into Species Average	NA	1	Extant	Mass	NA	34	3175	Yes	Tsuboi, M. et al. (2018) ÔBreakdown of brainÐbody allometry and the encephalization of birds and mammalsÕ, Nature Ecology and Evolution. Springer US, 2(9), pp. 1492Ð1500. doi: 10.1038/s41559-018-0632-1.	NA
Carnivora	Neovison_vison	Single Entry	NA	1	Extant	Mass	NA	10	1500	Yes	Tsuboi, M. et al. (2018) ÔBreakdown of brainÐbody allometry and the encephalization of birds and mammalsÕ, Nature Ecology and Evolution. Springer US, 2(9), pp. 1492Ð1500. doi: 10.1038/s41559-018-0632-1.	NA
Carnivora	Otocyon_megalotis	Calculated into Species Average	NA	1	Extant	Mass	NA	26.09	3335	Yes	Crile G and Quiring DP (1940), A record of the body weight and certain organ and gland weights of 3690 animals, Ohio J Sci 40:219-259.	NA
Carnivora	Otocyon_megalotis	Calculated into Species Average	NA	1	Extant	Mass	NA	32.7	5000	Yes	Tsuboi, M. et al. (2018) ÔBreakdown of brainÐbody allometry and the encephalization of birds and mammalsÕ, Nature Ecology and Evolution. Springer US, 2(9), pp. 1492Ð1500. doi: 10.1038/s41559-018-0632-1.	NA
Carnivora	Otocyon_megalotis	Calculated into Species Average	NA	1	Extant	Mass	NA	28.5	3200	Yes	Tsuboi, M. et al. (2018) ÔBreakdown of brainÐbody allometry and the encephalization of birds and mammalsÕ, Nature Ecology and Evolution. Springer US, 2(9), pp. 1492Ð1500. doi: 10.1038/s41559-018-0632-1.	NA
Carnivora	Paguma_larvata	Single Entry	NA	4	Extant	Volume	25.55	NA	4300	Yes	Stankowich, T. and Romero, A. N. (2017) ÔThe correlated evolution of antipredator defences and brain size in mammalsÕ, Proceedings of the Royal Society B: Biological Sciences, 284(1846), p. 20161857. doi: 10.1098/rspb.2016.1857.	Only brain mass was published in the paper which the authors obtained by multiplying volume by 1.036. Endocast volume here is brain mass in paper divided by 1.036
Carnivora	Panthera_atrox	Calculated into Species Average	NA	1	Extinct	Volume	323	NA	207400	Yes	Cuff, A. R., Stockey, C. and Goswami, A. (2017) ÔEndocranial Morphology of the Extinct North American Lion (Panthera atrox)Õ, Brain, Behavior and Evolution. doi: 10.1159/000454705.	NA
Carnivora	Panthera_atrox	Calculated into Species Average	NA	1	Extinct	Volume	340	NA	420000	Yes	Jerison, H. J. Evolution of the Brain and Intelligence (Academic Press, New York, 1973)	NA
Carnivora	Panthera_leo	Calculated into Species Average	NA	3	Extant	Mass	NA	229.2	124000	Yes	Crile G and Quiring DP (1940), A record of the body weight and certain organ and gland weights of 3690 animals, Ohio J Sci 40:219-259.	NA
Carnivora	Panthera_leo	Calculated into Species Average	NA	2	Extant	Mass	NA	258	190800	Yes	Crile G and Quiring DP (1940), A record of the body weight and certain organ and gland weights of 3690 animals, Ohio J Sci 40:219-259.	NA
Carnivora	Panthera_leo	Calculated into Species Average	NA	1	Extant	Mass	NA	167	56690	Yes	Crile G and Quiring DP (1940), A record of the body weight and certain organ and gland weights of 3690 animals, Ohio J Sci 40:219-259.	NA
Carnivora	Panthera_leo	Calculated into Species Average	NA	1	Extant	Mass	NA	156	20410	Yes	Crile G and Quiring DP (1940), A record of the body weight and certain organ and gland weights of 3690 animals, Ohio J Sci 40:219-259.	NA
Carnivora	Panthera_leo	Calculated into Species Average	NA	1	Extant	Mass	NA	299	220000	Yes	Tsuboi, M. et al. (2018) ÔBreakdown of brainÐbody allometry and the encephalization of birds and mammalsÕ, Nature Ecology and Evolution. Springer US, 2(9), pp. 1492Ð1500. doi: 10.1038/s41559-018-0632-1.	NA
Carnivora	Panthera_leo	Calculated into Species Average	NA	1	Extant	Mass	NA	259.5	84000	Yes	Tsuboi, M. et al. (2018) ÔBreakdown of brainÐbody allometry and the encephalization of birds and mammalsÕ, Nature Ecology and Evolution. Springer US, 2(9), pp. 1492Ð1500. doi: 10.1038/s41559-018-0632-1.	NA
Carnivora	Panthera_onca	Single Entry	NA	1	Extant	Mass	NA	147	34470	Yes	Crile G and Quiring DP (1940), A record of the body weight and certain organ and gland weights of 3690 animals, Ohio J Sci 40:219-259.	NA
Carnivora	Panthera_pardus	Calculated into Species Average	NA	1	Extant	Mass	NA	135	48000	Yes	Crile G and Quiring DP (1940), A record of the body weight and certain organ and gland weights of 3690 animals, Ohio J Sci 40:219-259.	NA
Carnivora	Panthera_pardus	Calculated into Species Average	NA	1	Extant	Mass	NA	196	80000	Yes	Tsuboi, M. et al. (2018) ÔBreakdown of brainÐbody allometry and the encephalization of birds and mammalsÕ, Nature Ecology and Evolution. Springer US, 2(9), pp. 1492Ð1500. doi: 10.1038/s41559-018-0632-1.	NA
Carnivora	Panthera_pardus	Calculated into Species Average	NA	1	Extant	Mass	NA	157	46300	Yes	Tsuboi, M. et al. (2018) ÔBreakdown of brainÐbody allometry and the encephalization of birds and mammalsÕ, Nature Ecology and Evolution. Springer US, 2(9), pp. 1492Ð1500. doi: 10.1038/s41559-018-0632-1.	NA
Carnivora	Panthera_tigris	Calculated into Species Average	NA	1	Extant	Mass	NA	225	160000	Yes	Crile G and Quiring DP (1940), A record of the body weight and certain organ and gland weights of 3690 animals, Ohio J Sci 40:219-259.	NA
Carnivora	Panthera_tigris	Calculated into Species Average	NA	1	Extant	Mass	NA	302	209000	Yes	Crile G and Quiring DP (1940), A record of the body weight and certain organ and gland weights of 3690 animals, Ohio J Sci 40:219-259.	NA
Carnivora	Panthera_tigris	Calculated into Species Average	NA	1	Extant	Mass	NA	298.5	280000	Yes	Tsuboi, M. et al. (2018) ÔBreakdown of brainÐbody allometry and the encephalization of birds and mammalsÕ, Nature Ecology and Evolution. Springer US, 2(9), pp. 1492Ð1500. doi: 10.1038/s41559-018-0632-1.	NA
Carnivora	Panthera_uncia	Single Entry	NA	1	Extant	Mass	NA	214.8	130000	Yes	Tsuboi, M. et al. (2018) ÔBreakdown of brainÐbody allometry and the encephalization of birds and mammalsÕ, Nature Ecology and Evolution. Springer US, 2(9), pp. 1492Ð1500. doi: 10.1038/s41559-018-0632-1.	NA
Carnivora	Paracynictis_selousi	Single Entry	NA	4	Extant	Volume	16.15	NA	1640	Yes	Stankowich, T. and Romero, A. N. (2017) ÔThe correlated evolution of antipredator defences and brain size in mammalsÕ, Proceedings of the Royal Society B: Biological Sciences, 284(1846), p. 20161857. doi: 10.1098/rspb.2016.1857.	Only brain mass was published in the paper which the authors obtained by multiplying volume by 1.036. Endocast volume here is brain mass in paper divided by 1.036
Carnivora	Paradoxurus_hermaphroditus	Calculated into Species Average	NA	1	Extant	Mass	NA	22.9	3100	Yes	Tsuboi, M. et al. (2018) ÔBreakdown of brainÐbody allometry and the encephalization of birds and mammalsÕ, Nature Ecology and Evolution. Springer US, 2(9), pp. 1492Ð1500. doi: 10.1038/s41559-018-0632-1.	NA
Carnivora	Paradoxurus_hermaphroditus	Calculated into Species Average	NA	1	Extant	Mass	NA	28.2	2500	Yes	Tsuboi, M. et al. (2018) ÔBreakdown of brainÐbody allometry and the encephalization of birds and mammalsÕ, Nature Ecology and Evolution. Springer US, 2(9), pp. 1492Ð1500. doi: 10.1038/s41559-018-0632-1.	NA
Carnivora	Paradoxurus_hermaphroditus	Calculated into Species Average	NA	1	Extant	Mass	NA	23.7	3047	Yes	Tsuboi, M. et al. (2018) ÔBreakdown of brainÐbody allometry and the encephalization of birds and mammalsÕ, Nature Ecology and Evolution. Springer US, 2(9), pp. 1492Ð1500. doi: 10.1038/s41559-018-0632-1.	NA
Carnivora	Potos_flavus	Calculated into Species Average	NA	1	Extant	Mass	NA	31.05	2620	Yes	Crile G and Quiring DP (1940), A record of the body weight and certain organ and gland weights of 3690 animals, Ohio J Sci 40:219-259.	NA
Carnivora	Potos_flavus	Calculated into Species Average	NA	1	Extant	Mass	NA	31.2	1970	Yes	Tsuboi, M. et al. (2018) ÔBreakdown of brainÐbody allometry and the encephalization of birds and mammalsÕ, Nature Ecology and Evolution. Springer US, 2(9), pp. 1492Ð1500. doi: 10.1038/s41559-018-0632-1.	NA
Carnivora	Potos_flavus	Calculated into Species Average	NA	1	Extant	Mass	NA	35.1	1863	Yes	Tsuboi, M. et al. (2018) ÔBreakdown of brainÐbody allometry and the encephalization of birds and mammalsÕ, Nature Ecology and Evolution. Springer US, 2(9), pp. 1492Ð1500. doi: 10.1038/s41559-018-0632-1.	NA
Carnivora	Procyon_cancrivorus	Calculated into Species Average	NA	1	Extant	Mass	NA	86.5	22000	Yes	Tsuboi, M. et al. (2018) ÔBreakdown of brainÐbody allometry and the encephalization of birds and mammalsÕ, Nature Ecology and Evolution. Springer US, 2(9), pp. 1492Ð1500. doi: 10.1038/s41559-018-0632-1.	NA
Carnivora	Procyon_cancrivorus	Calculated into Species Average	NA	1	Extant	Mass	NA	61.5	4819.5	Yes	Tsuboi, M. et al. (2018) ÔBreakdown of brainÐbody allometry and the encephalization of birds and mammalsÕ, Nature Ecology and Evolution. Springer US, 2(9), pp. 1492Ð1500. doi: 10.1038/s41559-018-0632-1.	NA
Carnivora	Procyon_lotor	Calculated into Species Average	NA	1	Extant	Mass	NA	33.55	2226	Yes	Crile G and Quiring DP (1940), A record of the body weight and certain organ and gland weights of 3690 animals, Ohio J Sci 40:219-259.	NA
Carnivora	Procyon_lotor	Calculated into Species Average	NA	1	Extant	Mass	NA	40.5	4536	Yes	Crile G and Quiring DP (1940), A record of the body weight and certain organ and gland weights of 3690 animals, Ohio J Sci 40:219-259.	NA
Carnivora	Procyon_lotor	Calculated into Species Average	NA	1	Extant	Mass	NA	42.7	5216	Yes	Crile G and Quiring DP (1940), A record of the body weight and certain organ and gland weights of 3690 animals, Ohio J Sci 40:219-259.	NA
Carnivora	Procyon_lotor	Calculated into Species Average	NA	1	Extant	Mass	NA	40	5175	Yes	Crile G and Quiring DP (1940), A record of the body weight and certain organ and gland weights of 3690 animals, Ohio J Sci 40:219-259.	NA
Carnivora	Procyon_lotor	Calculated into Species Average	NA	1	Extant	Mass	NA	27.4	4309	Yes	Glendenning, K.K. and Masterton, R.B., 1998. Comparative morphometry of mammalian central auditory systems: variation in nuclei and form of the ascending system.ÊBrain, behavior and evolution,Ê51(2), pp.59-89.	NA
Carnivora	Procyon_lotor	Calculated into Species Average	NA	1	Extant	Mass	NA	74.8	20000	Yes	Tsuboi, M. et al. (2018) ÔBreakdown of brainÐbody allometry and the encephalization of birds and mammalsÕ, Nature Ecology and Evolution. Springer US, 2(9), pp. 1492Ð1500. doi: 10.1038/s41559-018-0632-1.	NA
Carnivora	Procyon_lotor	Calculated into Species Average	NA	1	Extant	Mass	NA	41.6	5270	Yes	Tsuboi, M. et al. (2018) ÔBreakdown of brainÐbody allometry and the encephalization of birds and mammalsÕ, Nature Ecology and Evolution. Springer US, 2(9), pp. 1492Ð1500. doi: 10.1038/s41559-018-0632-1.	NA
Carnivora	Procyon_lotor	Calculated into Species Average	NA	1	Extant	Mass	NA	36.1	5000	Yes	Tsuboi, M. et al. (2018) ÔBreakdown of brainÐbody allometry and the encephalization of birds and mammalsÕ, Nature Ecology and Evolution. Springer US, 2(9), pp. 1492Ð1500. doi: 10.1038/s41559-018-0632-1.	NA
Carnivora	Pteronura_brasiliensis	Single Entry	NA	1	Extant	Mass	NA	162.6	48000	Yes	Tsuboi, M. et al. (2018) ÔBreakdown of brainÐbody allometry and the encephalization of birds and mammalsÕ, Nature Ecology and Evolution. Springer US, 2(9), pp. 1492Ð1500. doi: 10.1038/s41559-018-0632-1.	NA
Carnivora	Puma_concolor	Calculated into Species Average	NA	1	Extant	Mass	NA	174.2	105000	Yes	Tsuboi, M. et al. (2018) ÔBreakdown of brainÐbody allometry and the encephalization of birds and mammalsÕ, Nature Ecology and Evolution. Springer US, 2(9), pp. 1492Ð1500. doi: 10.1038/s41559-018-0632-1.	NA
Carnivora	Puma_concolor	Calculated into Species Average	NA	1	Extant	Mass	NA	154	54432	Yes	Tsuboi, M. et al. (2018) ÔBreakdown of brainÐbody allometry and the encephalization of birds and mammalsÕ, Nature Ecology and Evolution. Springer US, 2(9), pp. 1492Ð1500. doi: 10.1038/s41559-018-0632-1.	NA
Carnivora	Smilodon_californicus	Single Entry	NA	1	Extinct	Volume	220	NA	330000	Yes	Jerison, H. J. Evolution of the Brain and Intelligence (Academic Press, New York, 1973)	NA
Carnivora	Suricata_suricatta	Single Entry	NA	1	Extant	Mass	NA	14	1700	Yes	Tsuboi, M. et al. (2018) ÔBreakdown of brainÐbody allometry and the encephalization of birds and mammalsÕ, Nature Ecology and Evolution. Springer US, 2(9), pp. 1492Ð1500. doi: 10.1038/s41559-018-0632-1.	NA
Carnivora	Taxidea_taxus	Calculated into Species Average	NA	10	Extant	Volume	54.05	NA	6000	Yes	Stankowich, T. and Romero, A. N. (2017) ÔThe correlated evolution of antipredator defences and brain size in mammalsÕ, Proceedings of the Royal Society B: Biological Sciences, 284(1846), p. 20161857. doi: 10.1098/rspb.2016.1857.	Only brain mass was published in the paper which the authors obtained by multiplying volume by 1.036. Endocast volume here is brain mass in paper divided by 1.036
Carnivora	Tremarctos_floridanus	Single Entry	NA	1	Extinct	Volume	314.65	NA	150000	No	Finarelli, J.A. and Flynn, J.J., 2009. Brain-size evolution and sociality in Carnivora.ÊProceedings of the National Academy of Sciences,Ê106(23), pp.9345-9349.	Mean body mass from Phylacine
Carnivora	Tremarctos_ornatus	Single Entry	NA	8	Extant	Volume	218.8032	NA	80918	Yes	Veitschegger, K. (2017) ÔThe effect of body size evolution and ecology on encephalization in cave bears and extant relativesÕ, BMC Evolutionary Biology. BioMed Central Ltd., 17(1). doi: 10.1186/s12862-017-0976-1.	Only brain mass was published in the paper which the authors obtained by multiplying volume by 1.036. Endocast volume here is brain mass in paper divided by 1.036
Carnivora	Urocyon_cinereoargenteus	Calculated into Species Average	NA	1	Extant	Mass	NA	37.28	3749	Yes	Crile G and Quiring DP (1940), A record of the body weight and certain organ and gland weights of 3690 animals, Ohio J Sci 40:219-259.	NA
Carnivora	Urocyon_cinereoargenteus	Calculated into Species Average	NA	1	Extant	Mass	NA	44.2	7000	Yes	Tsuboi, M. et al. (2018) ÔBreakdown of brainÐbody allometry and the encephalization of birds and mammalsÕ, Nature Ecology and Evolution. Springer US, 2(9), pp. 1492Ð1500. doi: 10.1038/s41559-018-0632-1.	NA
Carnivora	Ursus_arctos	Single Entry	NA	93	Extant	Volume	364.94	NA	177628	Yes	Veitschegger, K. (2017) ÔThe effect of body size evolution and ecology on encephalization in cave bears and extant relativesÕ, BMC Evolutionary Biology. BioMed Central Ltd., 17(1). doi: 10.1186/s12862-017-0976-1.	Only brain mass was published in the paper which the authors obtained by multiplying volume by 1.036. Endocast volume here is brain mass in paper divided by 1.036
Carnivora	Ursus_deningeri	Single Entry	NA	1	Extinct	Volume	330	NA	254996	Yes	Veitschegger, K. (2017) ÔThe effect of body size evolution and ecology on encephalization in cave bears and extant relativesÕ, BMC Evolutionary Biology. BioMed Central Ltd., 17(1). doi: 10.1186/s12862-017-0976-1.	Evidence from late pleistocene _Wien, G. (2000) Ôthe Akhstyrskaya Cave in the Caucasus ( Russia )Õ, pp. 145Ð152. Only brain mass was published in the paper which the authors obtained by multiplying volume by 1.036. Endocast volume here is brain mass in paper divided by 1.036
Carnivora	Ursus_maritimus	Single Entry	NA	82	Extant	Volume	481.47	NA	211265	Yes	Veitschegger, K. (2017) ÔThe effect of body size evolution and ecology on encephalization in cave bears and extant relativesÕ, BMC Evolutionary Biology. BioMed Central Ltd., 17(1). doi: 10.1186/s12862-017-0976-1.	Only brain mass was published in the paper which the authors obtained by multiplying volume by 1.036. Endocast volume here is brain mass in paper divided by 1.036
Carnivora	Ursus_spelaeus	Single Entry	NA	99	Extinct	Volume	415.06	NA	322764	Yes	Veitschegger, K. (2017) ÔThe effect of body size evolution and ecology on encephalization in cave bears and extant relativesÕ, BMC Evolutionary Biology. BioMed Central Ltd., 17(1). doi: 10.1186/s12862-017-0976-1.	Only brain mass was published in the paper which the authors obtained by multiplying volume by 1.036. Endocast volume here is brain mass in paper divided by 1.036
Carnivora	Ursus_thibetanus	Single Entry	NA	29	Extant	Volume	272.76	NA	113424	Yes	Veitschegger, K. (2017) ÔThe effect of body size evolution and ecology on encephalization in cave bears and extant relativesÕ, BMC Evolutionary Biology. BioMed Central Ltd., 17(1). doi: 10.1186/s12862-017-0976-1.	Only brain mass was published in the paper which the authors obtained by multiplying volume by 1.036. Endocast volume here is brain mass in paper divided by 1.036
Carnivora	Viverra_tangalunga	Calculated into Species Average	NA	4	Extant	Volume	26.3	NA	10000	Yes	Stankowich, T. and Romero, A. N. (2017) ÔThe correlated evolution of antipredator defences and brain size in mammalsÕ, Proceedings of the Royal Society B: Biological Sciences, 284(1846), p. 20161857. doi: 10.1098/rspb.2016.1857.	Only brain mass was published in the paper which the authors obtained by multiplying volume by 1.036. Endocast volume here is brain mass in paper divided by 1.036
Carnivora	Vulpes_lagopus	Calculated into Species Average	NA	1	Extant	Mass	NA	44.5	3385	Yes	Crile G and Quiring DP (1940), A record of the body weight and certain organ and gland weights of 3690 animals, Ohio J Sci 40:219-259.	NA
Carnivora	Vulpes_lagopus	Calculated into Species Average	NA	1	Extant	Mass	NA	47.8	8000	Yes	Tsuboi, M. et al. (2018) ÔBreakdown of brainÐbody allometry and the encephalization of birds and mammalsÕ, Nature Ecology and Evolution. Springer US, 2(9), pp. 1492Ð1500. doi: 10.1038/s41559-018-0632-1.	NA
Carnivora	Vulpes_rueppellii	Single Entry	NA	1	Extant	Mass	NA	31.6	3000	Yes	Tsuboi, M. et al. (2018) ÔBreakdown of brainÐbody allometry and the encephalization of birds and mammalsÕ, Nature Ecology and Evolution. Springer US, 2(9), pp. 1492Ð1500. doi: 10.1038/s41559-018-0632-1.	NA
Carnivora	Vulpes_velox	Single Entry	NA	1	Extant	Mass	NA	31.9	3000	Yes	Tsuboi, M. et al. (2018) ÔBreakdown of brainÐbody allometry and the encephalization of birds and mammalsÕ, Nature Ecology and Evolution. Springer US, 2(9), pp. 1492Ð1500. doi: 10.1038/s41559-018-0632-1.	NA
Carnivora	Vulpes_vulpes	Calculated into Species Average	NA	1	Extant	Mass	NA	53.3	4625	Yes	Crile G and Quiring DP (1940), A record of the body weight and certain organ and gland weights of 3690 animals, Ohio J Sci 40:219-259.	NA
Carnivora	Vulpes_vulpes	Calculated into Species Average	NA	1	Extant	Mass	NA	40	9000	Yes	Glendenning, K.K. and Masterton, R.B., 1998. Comparative morphometry of mammalian central auditory systems: variation in nuclei and form of the ascending system.ÊBrain, behavior and evolution,Ê51(2), pp.59-89.	NA
Carnivora	Vulpes_vulpes	Calculated into Species Average	NA	1	Extant	Mass	NA	58.5	10000	Yes	Tsuboi, M. et al. (2018) ÔBreakdown of brainÐbody allometry and the encephalization of birds and mammalsÕ, Nature Ecology and Evolution. Springer US, 2(9), pp. 1492Ð1500. doi: 10.1038/s41559-018-0632-1.	NA
Carnivora	Vulpes_vulpes	Calculated into Species Average	NA	1	Extant	Mass	NA	48	6000	Yes	Tsuboi, M. et al. (2018) ÔBreakdown of brainÐbody allometry and the encephalization of birds and mammalsÕ, Nature Ecology and Evolution. Springer US, 2(9), pp. 1492Ð1500. doi: 10.1038/s41559-018-0632-1.	NA
Carnivora	Vulpes_vulpes	Calculated into Species Average	NA	1	Extant	Mass	NA	43.6	2550	Yes	Tsuboi, M. et al. (2018) ÔBreakdown of brainÐbody allometry and the encephalization of birds and mammalsÕ, Nature Ecology and Evolution. Springer US, 2(9), pp. 1492Ð1500. doi: 10.1038/s41559-018-0632-1.	NA
Carnivora	Vulpes_vulpes	Calculated into Species Average	NA	1	Extant	Mass	NA	46.8	2910	Yes	Tsuboi, M. et al. (2018) ÔBreakdown of brainÐbody allometry and the encephalization of birds and mammalsÕ, Nature Ecology and Evolution. Springer US, 2(9), pp. 1492Ð1500. doi: 10.1038/s41559-018-0632-1.	NA
Carnivora	Vulpes_vulpes	Calculated into Species Average	NA	1	Extant	Mass	NA	50.5	4235	Yes	Tsuboi, M. et al. (2018) ÔBreakdown of brainÐbody allometry and the encephalization of birds and mammalsÕ, Nature Ecology and Evolution. Springer US, 2(9), pp. 1492Ð1500. doi: 10.1038/s41559-018-0632-1.	NA
Carnivora	Vulpes_vulpes	Calculated into Species Average	NA	1	Extant	Mass	NA	54	4293.529412	Yes	Tsuboi, M. et al. (2018) ÔBreakdown of brainÐbody allometry and the encephalization of birds and mammalsÕ, Nature Ecology and Evolution. Springer US, 2(9), pp. 1492Ð1500. doi: 10.1038/s41559-018-0632-1.	NA
Carnivora	Vulpes_zerda	Single Entry	NA	1	Extant	Mass	NA	20.3	1700	Yes	Tsuboi, M. et al. (2018) ÔBreakdown of brainÐbody allometry and the encephalization of birds and mammalsÕ, Nature Ecology and Evolution. Springer US, 2(9), pp. 1492Ð1500. doi: 10.1038/s41559-018-0632-1.	NA
Cingulata	Chaetophractus_villosus	Single Entry	NA	1	Extant	Volume	14.6	NA	3700	Yes	Tambusso, P. S. and Fari–a, R. A. (2015) ÔDigital cranial endocast of Pseudoplohophorus absolutus (Xenarthra, Cingulata) and its systematic and evolutionary implicationsÕ, Journal of Vertebrate Paleontology, 35(5), p. e967853. doi: 10.1080/02724634.2015.967853.	NA
Cingulata	Dasypus_hybridus	Single Entry	NA	1	Extant	Volume	13.07	NA	4900	Yes	Tambusso, P. S. and Fari–a, R. A. (2015) ÔDigital cranial endocast of Pseudoplohophorus absolutus (Xenarthra, Cingulata) and its systematic and evolutionary implicationsÕ, Journal of Vertebrate Paleontology, 35(5), p. e967853. doi: 10.1080/02724634.2015.967853.	NA
Cingulata	Dasypus_novemcinctus	Single Entry	NA	1	Extant	Volume	10.17	NA	3500	Yes	Tambusso, P. S. and Fari–a, R. A. (2015) ÔDigital cranial endocast of Pseudoplohophorus absolutus (Xenarthra, Cingulata) and its systematic and evolutionary implicationsÕ, Journal of Vertebrate Paleontology, 35(5), p. e967853. doi: 10.1080/02724634.2015.967853.	NA
Cingulata	Doedicurus_clavicaudatus	Single Entry	NA	1	Extinct	Volume	233.81	NA	1229000	Yes	Tambusso, P. S. and Fari–a, R. A. (2015) ÔDigital cranial endocast of Pseudoplohophorus absolutus (Xenarthra, Cingulata) and its systematic and evolutionary implicationsÕ, Journal of Vertebrate Paleontology, 35(5), p. e967853. doi: 10.1080/02724634.2015.967853.	NA
Cingulata	Euphractus_sexcinctus	Single Entry	NA	1	Extant	Volume	20.65	NA	6800	Yes	Tambusso, P. S. and Fari–a, R. A. (2015) ÔDigital cranial endocast of Pseudoplohophorus absolutus (Xenarthra, Cingulata) and its systematic and evolutionary implicationsÕ, Journal of Vertebrate Paleontology, 35(5), p. e967853. doi: 10.1080/02724634.2015.967853.	NA
Cingulata	Glyptodon_reticulatus	Calculated into Species Average	NA	1	Extinct	Volume	213.38	NA	946000	Yes	Tambusso, P. S. (2013) ÔPALEONEUROLOGêA DE XENARTROS FîSILESÕ.or	S. Tambusso confirmed that indeterminate species are G. reticulatus via personal communication
Cingulata	Glyptodon_reticulatus	Calculated into Species Average	NA	1	Extinct	Volume	234.12	NA	2012000	Yes	Tambusso, P. S. (2013) ÔPALEONEUROLOGêA DE XENARTROS FîSILESÕ.or	S. Tambusso confirmed that indeterminate species are G. reticulatus via personal communication
Cingulata	Pampatherium_humboldtii	Single Entry	NA	1	Extinct	Volume	133	NA	209500	Yes	Sebasti‡n Tambusso, P. and Fari–a, R. A. (2015) ÔDigital endocranial cast of Pampatherium humboldtii (Xenarthra, Cingulata) from the Late Pleistocene of UruguayÕ, Swiss Journal of Palaeontology, 134(1), pp. 109Ð116. doi: 10.1007/s13358-015-0070-5.	NA
Cingulata	Panochthus_tuberculatus	Single Entry	NA	1	Extinct	Volume	212.61	NA	1453000	Yes	Tambusso, P. S. and Fari–a, R. A. (2015) ÔDigital cranial endocast of Pseudoplohophorus absolutus (Xenarthra, Cingulata) and its systematic and evolutionary implicationsÕ, Journal of Vertebrate Paleontology, 35(5), p. e967853. doi: 10.1080/02724634.2015.967853.	NA
Diprotodontia	Aepyprymnus_rufescens	Single Entry	NA	3	Extant	Volume	12.3	NA	1693	Yes	Ashwell, K. W. S. (2008) ÔEncephalization of Australian and New Guinean MarsupialsÕ, Brain, Behavior and Evolution, 71(3), pp. 181Ð199. doi: 10.1159/000114406.	NA
Diprotodontia	Dendrolagus_dorianus	Single Entry	NA	7	Extant	Volume	32.3	NA	7897	Yes	Ashwell, K. W. S. (2008) ÔEncephalization of Australian and New Guinean MarsupialsÕ, Brain, Behavior and Evolution, 71(3), pp. 181Ð199. doi: 10.1159/000114406.	NA
Diprotodontia	Dendrolagus_goodfellowi	Single Entry	NA	7	Extant	Volume	28.4	NA	5968	Yes	Ashwell, K. W. S. (2008) ÔEncephalization of Australian and New Guinean MarsupialsÕ, Brain, Behavior and Evolution, 71(3), pp. 181Ð199. doi: 10.1159/000114406.	NA
Diprotodontia	Dendrolagus_inustus	Single Entry	NA	5	Extant	Volume	30.1	NA	10119	Yes	Ashwell, K. W. S. (2008) ÔEncephalization of Australian and New Guinean MarsupialsÕ, Brain, Behavior and Evolution, 71(3), pp. 181Ð199. doi: 10.1159/000114406.	NA
Diprotodontia	Dendrolagus_lumholtzi	Single Entry	NA	3	Extant	Volume	26.2	NA	4366	Yes	Ashwell, K. W. S. (2008) ÔEncephalization of Australian and New Guinean MarsupialsÕ, Brain, Behavior and Evolution, 71(3), pp. 181Ð199. doi: 10.1159/000114406.	NA
Diprotodontia	Dendrolagus_matschiei	Single Entry	NA	1	Extant	Volume	27.5	NA	4160	Yes	Ashwell, K. W. S. (2008) ÔEncephalization of Australian and New Guinean MarsupialsÕ, Brain, Behavior and Evolution, 71(3), pp. 181Ð199. doi: 10.1159/000114406.	NA
Diprotodontia	Dendrolagus_scottae	Single Entry	NA	3	Extant	Volume	29.2	NA	8666	Yes	Ashwell, K. W. S. (2008) ÔEncephalization of Australian and New Guinean MarsupialsÕ, Brain, Behavior and Evolution, 71(3), pp. 181Ð199. doi: 10.1159/000114406.	NA
Diprotodontia	Dendrolagus_spadix	Single Entry	NA	1	Extant	Volume	28.5	NA	4947	Yes	Ashwell, K. W. S. (2008) ÔEncephalization of Australian and New Guinean MarsupialsÕ, Brain, Behavior and Evolution, 71(3), pp. 181Ð199. doi: 10.1159/000114406.	NA
Diprotodontia	Dendrolagus_ursinus	Single Entry	NA	2	Extant	Volume	26.3	NA	8666	Yes	Ashwell, K. W. S. (2008) ÔEncephalization of Australian and New Guinean MarsupialsÕ, Brain, Behavior and Evolution, 71(3), pp. 181Ð199. doi: 10.1159/000114406.	NA
Diprotodontia	Diprotodon_optatum	Single Entry	NA	1	Extinct	Volume	476.93	NA	1048000	Yes	Sharp, A. C. (2016) ÔA quantitative comparative analysis of the size of the frontoparietal sinuses and brain in vombatiform marsupialsÕ, Memoirs of Museum Victoria, 74, pp. 331Ð342. doi: 10.24199/j.mmv.2016.74.23.	Evidence from Late Quaternary from _Martin, P. S. and Klein, R. G. (1984) ÔQuaternary extinctions: a prehistoric revolution.Õ, Quaternary extinctions: a prehistoric revolution. doi: 10.1080/03036758.1985.10416849.
Diprotodontia	Dorcopsis_hageni	Single Entry	NA	5	Extant	Volume	22.5	NA	6430	Yes	Ashwell, K. W. S. (2008) ÔEncephalization of Australian and New Guinean MarsupialsÕ, Brain, Behavior and Evolution, 71(3), pp. 181Ð199. doi: 10.1159/000114406.	NA
Diprotodontia	Dorcopsis_luctuosa	Single Entry	NA	4	Extant	Volume	20.6	NA	7392	Yes	Ashwell, K. W. S. (2008) ÔEncephalization of Australian and New Guinean MarsupialsÕ, Brain, Behavior and Evolution, 71(3), pp. 181Ð199. doi: 10.1159/000114406.	NA
Diprotodontia	Dorcopsis_muelleri	Single Entry	NA	4	Extant	Volume	20.4	NA	5400	Yes	Ashwell, K. W. S. (2008) ÔEncephalization of Australian and New Guinean MarsupialsÕ, Brain, Behavior and Evolution, 71(3), pp. 181Ð199. doi: 10.1159/000114406.	NA
Diprotodontia	Dorcopsulus_macleayi	Single Entry	NA	2	Extant	Volume	13.5	NA	2500	Yes	Ashwell, K. W. S. (2008) ÔEncephalization of Australian and New Guinean MarsupialsÕ, Brain, Behavior and Evolution, 71(3), pp. 181Ð199. doi: 10.1159/000114406.	NA
Diprotodontia	Dorcopsulus_vanheurni	Single Entry	NA	5	Extant	Volume	11.8	NA	1546	Yes	Ashwell, K. W. S. (2008) ÔEncephalization of Australian and New Guinean MarsupialsÕ, Brain, Behavior and Evolution, 71(3), pp. 181Ð199. doi: 10.1159/000114406.	NA
Diprotodontia	Lagorchestes_conspicillatus	Single Entry	NA	2	Extant	Volume	14	NA	2015	Yes	Ashwell, K. W. S. (2008) ÔEncephalization of Australian and New Guinean MarsupialsÕ, Brain, Behavior and Evolution, 71(3), pp. 181Ð199. doi: 10.1159/000114406.	NA
Diprotodontia	Lasiorhinus_latifrons	Single Entry	NA	9	Extant	Volume	55.5	NA	19264	Yes	Ashwell, K. W. S. (2008) ÔEncephalization of Australian and New Guinean MarsupialsÕ, Brain, Behavior and Evolution, 71(3), pp. 181Ð199. doi: 10.1159/000114406.	NA
Diprotodontia	Macropus_agilis	Single Entry	NA	10	Extant	Volume	33.3	NA	14066	Yes	Ashwell, K. W. S. (2008) ÔEncephalization of Australian and New Guinean MarsupialsÕ, Brain, Behavior and Evolution, 71(3), pp. 181Ð199. doi: 10.1159/000114406.	NA
Diprotodontia	Macropus_antilopinus	Single Entry	NA	3	Extant	Volume	56.8	NA	31286	Yes	Ashwell, K. W. S. (2008) ÔEncephalization of Australian and New Guinean MarsupialsÕ, Brain, Behavior and Evolution, 71(3), pp. 181Ð199. doi: 10.1159/000114406.	NA
Diprotodontia	Macropus_dorsalis	Single Entry	NA	6	Extant	Volume	29.2	NA	8728	Yes	Ashwell, K. W. S. (2008) ÔEncephalization of Australian and New Guinean MarsupialsÕ, Brain, Behavior and Evolution, 71(3), pp. 181Ð199. doi: 10.1159/000114406.	NA
Diprotodontia	Macropus_eugenii	Single Entry	NA	3	Extant	Volume	23.7	NA	4425	Yes	Ashwell, K. W. S. (2008) ÔEncephalization of Australian and New Guinean MarsupialsÕ, Brain, Behavior and Evolution, 71(3), pp. 181Ð199. doi: 10.1159/000114406.	NA
Diprotodontia	Macropus_fuliginosus	Single Entry	NA	1	Extant	Volume	58	NA	31040	Yes	Ashwell, K. W. S. (2008) ÔEncephalization of Australian and New Guinean MarsupialsÕ, Brain, Behavior and Evolution, 71(3), pp. 181Ð199. doi: 10.1159/000114406.	NA
Diprotodontia	Macropus_giganteus	Single Entry	NA	2	Extant	Volume	69.8	NA	38977	Yes	Ashwell, K. W. S. (2008) ÔEncephalization of Australian and New Guinean MarsupialsÕ, Brain, Behavior and Evolution, 71(3), pp. 181Ð199. doi: 10.1159/000114406.	NA
Diprotodontia	Macropus_parryi	Single Entry	NA	3	Extant	Volume	41.3	NA	15194	Yes	Ashwell, K. W. S. (2008) ÔEncephalization of Australian and New Guinean MarsupialsÕ, Brain, Behavior and Evolution, 71(3), pp. 181Ð199. doi: 10.1159/000114406.	NA
Diprotodontia	Macropus_robustus	Single Entry	NA	6	Extant	Volume	59	NA	35540	Yes	Ashwell, K. W. S. (2008) ÔEncephalization of Australian and New Guinean MarsupialsÕ, Brain, Behavior and Evolution, 71(3), pp. 181Ð199. doi: 10.1159/000114406.	NA
Diprotodontia	Macropus_rufogriseus	Single Entry	NA	14	Extant	Volume	36	NA	12090	Yes	Ashwell, K. W. S. (2008) ÔEncephalization of Australian and New Guinean MarsupialsÕ, Brain, Behavior and Evolution, 71(3), pp. 181Ð199. doi: 10.1159/000114406.	NA
Diprotodontia	Macropus_rufus	Single Entry	NA	8	Extant	Volume	62.4	NA	44841	Yes	Ashwell, K. W. S. (2008) ÔEncephalization of Australian and New Guinean MarsupialsÕ, Brain, Behavior and Evolution, 71(3), pp. 181Ð199. doi: 10.1159/000114406.	NA
Diprotodontia	Macropus_thor	Single Entry	NA	1	Extinct	Volume	71.6	NA	42526	Yes	Wroe, S. et al. (2003) ÔAn alternative method for predicting body mass: the case of the Pleistocene marsupial lionÕ, Paleobiology, 29(3), pp. 403Ð411. doi: 10.1666/0094-8373(2003)029<0403:AAMFPB>2.0.CO;2.	Evidence from Late Quaternary from _Martin, P. S. and Klein, R. G. (1984) ÔQuaternary extinctions: a prehistoric revolution.Õ, Quaternary extinctions: a prehistoric revolution. doi: 10.1080/03036758.1985.10416849.
Diprotodontia	Macropus_titan	Single Entry	NA	1	Extinct	Volume	88	NA	63289	Yes	Wroe, S. et al. (2003) ÔAn alternative method for predicting body mass: the case of the Pleistocene marsupial lionÕ, Paleobiology, 29(3), pp. 403Ð411. doi: 10.1666/0094-8373(2003)029<0403:AAMFPB>2.0.CO;2.	Evidence from Late Quaternary from _Martin, P. S. and Klein, R. G. (1984) ÔQuaternary extinctions: a prehistoric revolution.Õ, Quaternary extinctions: a prehistoric revolution. doi: 10.1080/03036758.1985.10416849.
Diprotodontia	Onychogalea_unguifera	Single Entry	NA	3	Extant	Volume	16.7	NA	5242	Yes	Ashwell, K. W. S. (2008) ÔEncephalization of Australian and New Guinean MarsupialsÕ, Brain, Behavior and Evolution, 71(3), pp. 181Ð199. doi: 10.1159/000114406.	NA
Diprotodontia	Petrogale_assimilis	Single Entry	NA	2	Extant	Volume	17.5	NA	2765	Yes	Ashwell, K. W. S. (2008) ÔEncephalization of Australian and New Guinean MarsupialsÕ, Brain, Behavior and Evolution, 71(3), pp. 181Ð199. doi: 10.1159/000114406.	NA
Diprotodontia	Petrogale_brachyotis	Single Entry	NA	2	Extant	Volume	15	NA	2494	Yes	Ashwell, K. W. S. (2008) ÔEncephalization of Australian and New Guinean MarsupialsÕ, Brain, Behavior and Evolution, 71(3), pp. 181Ð199. doi: 10.1159/000114406.	NA
Diprotodontia	Petrogale_godmani	Single Entry	NA	2	Extant	Volume	18	NA	3276	Yes	Ashwell, K. W. S. (2008) ÔEncephalization of Australian and New Guinean MarsupialsÕ, Brain, Behavior and Evolution, 71(3), pp. 181Ð199. doi: 10.1159/000114406.	NA
Diprotodontia	Petrogale_herberti	Single Entry	NA	5	Extant	Volume	21.2	NA	3977	Yes	Ashwell, K. W. S. (2008) ÔEncephalization of Australian and New Guinean MarsupialsÕ, Brain, Behavior and Evolution, 71(3), pp. 181Ð199. doi: 10.1159/000114406.	NA
Diprotodontia	Petrogale_inornata	Single Entry	NA	1	Extant	Volume	17	NA	2262	Yes	Ashwell, K. W. S. (2008) ÔEncephalization of Australian and New Guinean MarsupialsÕ, Brain, Behavior and Evolution, 71(3), pp. 181Ð199. doi: 10.1159/000114406.	NA
Diprotodontia	Petrogale_lateralis	Single Entry	NA	3	Extant	Volume	19.2	NA	3610	Yes	Ashwell, K. W. S. (2008) ÔEncephalization of Australian and New Guinean MarsupialsÕ, Brain, Behavior and Evolution, 71(3), pp. 181Ð199. doi: 10.1159/000114406.	NA
Diprotodontia	Petrogale_mareeba	Single Entry	NA	1	Extant	Volume	17	NA	3186	Yes	Ashwell, K. W. S. (2008) ÔEncephalization of Australian and New Guinean MarsupialsÕ, Brain, Behavior and Evolution, 71(3), pp. 181Ð199. doi: 10.1159/000114406.	NA
Diprotodontia	Petrogale_penicillata	Single Entry	NA	10	Extant	Volume	23.9	NA	5990	Yes	Ashwell, K. W. S. (2008) ÔEncephalization of Australian and New Guinean MarsupialsÕ, Brain, Behavior and Evolution, 71(3), pp. 181Ð199. doi: 10.1159/000114406.	NA
Diprotodontia	Petrogale_persephone	Single Entry	NA	2	Extant	Volume	21.5	NA	5732	Yes	Ashwell, K. W. S. (2008) ÔEncephalization of Australian and New Guinean MarsupialsÕ, Brain, Behavior and Evolution, 71(3), pp. 181Ð199. doi: 10.1159/000114406.	NA
Diprotodontia	Petrogale_xanthopus	Single Entry	NA	2	Extant	Volume	23	NA	4650	Yes	Ashwell, K. W. S. (2008) ÔEncephalization of Australian and New Guinean MarsupialsÕ, Brain, Behavior and Evolution, 71(3), pp. 181Ð199. doi: 10.1159/000114406.	NA
Diprotodontia	Phalanger_carmelitae	Single Entry	Phalanger_camelitae	8	Extant	Volume	8.49	NA	1754	Yes	Ashwell, K. W. S. (2008) ÔEncephalization of Australian and New Guinean MarsupialsÕ, Brain, Behavior and Evolution, 71(3), pp. 181Ð199. doi: 10.1159/000114406.	NA
Diprotodontia	Phalanger_gymnotis	Single Entry	NA	8	Extant	Volume	13	NA	3264	Yes	Ashwell, K. W. S. (2008) ÔEncephalization of Australian and New Guinean MarsupialsÕ, Brain, Behavior and Evolution, 71(3), pp. 181Ð199. doi: 10.1159/000114406.	NA
Diprotodontia	Phalanger_intercastellanus	Single Entry	NA	8	Extant	Volume	7.35	NA	1434	Yes	Ashwell, K. W. S. (2008) ÔEncephalization of Australian and New Guinean MarsupialsÕ, Brain, Behavior and Evolution, 71(3), pp. 181Ð199. doi: 10.1159/000114406.	NA
Diprotodontia	Phalanger_mimicus	Single Entry	NA	12	Extant	Volume	8.9	NA	1473	Yes	Ashwell, K. W. S. (2008) ÔEncephalization of Australian and New Guinean MarsupialsÕ, Brain, Behavior and Evolution, 71(3), pp. 181Ð199. doi: 10.1159/000114406.	NA
Diprotodontia	Phalanger_orientalis	Single Entry	Phalanger_orientalis_orientalis	11	Extant	Volume	8.31	NA	1674	Yes	Ashwell, K. W. S. (2008) ÔEncephalization of Australian and New Guinean MarsupialsÕ, Brain, Behavior and Evolution, 71(3), pp. 181Ð199. doi: 10.1159/000114406.	NA
Diprotodontia	Phalanger_sericeus	Single Entry	NA	10	Extant	Volume	9.96	NA	1896	Yes	Ashwell, K. W. S. (2008) ÔEncephalization of Australian and New Guinean MarsupialsÕ, Brain, Behavior and Evolution, 71(3), pp. 181Ð199. doi: 10.1159/000114406.	NA
Diprotodontia	Phalanger_vestitus	Single Entry	NA	10	Extant	Volume	9.54	NA	1672	Yes	Ashwell, K. W. S. (2008) ÔEncephalization of Australian and New Guinean MarsupialsÕ, Brain, Behavior and Evolution, 71(3), pp. 181Ð199. doi: 10.1159/000114406.	NA
Diprotodontia	Phascolarctos_cinereus	Single Entry	Phascolarctos_cinerus	20	Extant	Volume	20.2	NA	5888	Yes	Ashwell, K. W. S. (2008) ÔEncephalization of Australian and New Guinean MarsupialsÕ, Brain, Behavior and Evolution, 71(3), pp. 181Ð199. doi: 10.1159/000114406.	NA
Diprotodontia	Procoptodon_gilli	Single Entry	NA	6	Extinct	Volume	70	NA	40759	Yes	Wroe, S. et al. (2003) ÔAn alternative method for predicting body mass: the case of the Pleistocene marsupial lionÕ, Paleobiology, 29(3), pp. 403Ð411. doi: 10.1666/0094-8373(2003)029<0403:AAMFPB>2.0.CO;2.	Evidence from Late Quaternary from _Martin, P. S. and Klein, R. G. (1984) ÔQuaternary extinctions: a prehistoric revolution.Õ, Quaternary extinctions: a prehistoric revolution. doi: 10.1080/03036758.1985.10416849.
Diprotodontia	Procoptodon_rapha	Single Entry	NA	1	Extinct	Volume	134	NA	137505	Yes	Wroe, S. et al. (2003) ÔAn alternative method for predicting body mass: the case of the Pleistocene marsupial lionÕ, Paleobiology, 29(3), pp. 403Ð411. doi: 10.1666/0094-8373(2003)029<0403:AAMFPB>2.0.CO;2.	Evidence from Late Quaternary from _Martin, P. S. and Klein, R. G. (1984) ÔQuaternary extinctions: a prehistoric revolution.Õ, Quaternary extinctions: a prehistoric revolution. doi: 10.1080/03036758.1985.10416849.
Diprotodontia	Pseudochirops_coronatus	Single Entry	NA	2	Extant	Volume	5.13	NA	1500	Yes	Ashwell, K. W. S. (2008) ÔEncephalization of Australian and New Guinean MarsupialsÕ, Brain, Behavior and Evolution, 71(3), pp. 181Ð199. doi: 10.1159/000114406.	NA
Diprotodontia	Setonix_brachyurus	Single Entry	NA	11	Extant	Volume	13.9	NA	1931	Yes	Ashwell, K. W. S. (2008) ÔEncephalization of Australian and New Guinean MarsupialsÕ, Brain, Behavior and Evolution, 71(3), pp. 181Ð199. doi: 10.1159/000114406.	NA
Diprotodontia	Simosthenurus_maddocki	Single Entry	NA	1	Extinct	Volume	86	NA	59848	Yes	Wroe, S. et al. (2003) ÔAn alternative method for predicting body mass: the case of the Pleistocene marsupial lionÕ, Paleobiology, 29(3), pp. 403Ð411. doi: 10.1666/0094-8373(2003)029<0403:AAMFPB>2.0.CO;2.	Evidence from Late Quaternary from _Martin, P. S. and Klein, R. G. (1984) ÔQuaternary extinctions: a prehistoric revolution.Õ, Quaternary extinctions: a prehistoric revolution. doi: 10.1080/03036758.1985.10416849.
Diprotodontia	Simosthenurus_occidentalis	Single Entry	NA	4	Extinct	Volume	99.25	NA	78375	Yes	Wroe, S. et al. (2003) ÔAn alternative method for predicting body mass: the case of the Pleistocene marsupial lionÕ, Paleobiology, 29(3), pp. 403Ð411. doi: 10.1666/0094-8373(2003)029<0403:AAMFPB>2.0.CO;2.	Evidence from Late Quaternary from _Martin, P. S. and Klein, R. G. (1984) ÔQuaternary extinctions: a prehistoric revolution.Õ, Quaternary extinctions: a prehistoric revolution. doi: 10.1080/03036758.1985.10416849.
Diprotodontia	Spilocuscus_maculatus	Single Entry	NA	8	Extant	Volume	13.4	NA	3127	Yes	Ashwell, K. W. S. (2008) ÔEncephalization of Australian and New Guinean MarsupialsÕ, Brain, Behavior and Evolution, 71(3), pp. 181Ð199. doi: 10.1159/000114406.	NA
Diprotodontia	Spilocuscus_rufoniger	Single Entry	NA	3	Extant	Volume	16.8	NA	6181	Yes	Ashwell, K. W. S. (2008) ÔEncephalization of Australian and New Guinean MarsupialsÕ, Brain, Behavior and Evolution, 71(3), pp. 181Ð199. doi: 10.1159/000114406.	NA
Diprotodontia	Sthenurus_brownei	Single Entry	NA	4	Extinct	Volume	107.8	NA	91413	Yes	Wroe, S. et al. (2003) ÔAn alternative method for predicting body mass: the case of the Pleistocene marsupial lionÕ, Paleobiology, 29(3), pp. 403Ð411. doi: 10.1666/0094-8373(2003)029<0403:AAMFPB>2.0.CO;2.	Evidence from Late Quaternary from _Martin, P. S. and Klein, R. G. (1984) ÔQuaternary extinctions: a prehistoric revolution.Õ, Quaternary extinctions: a prehistoric revolution. doi: 10.1080/03036758.1985.10416849.
Diprotodontia	Thylacoleo_carnifex	Single Entry	NA	9	Extinct	Volume	116	NA	97480	Yes	Wroe, S. et al. (2003) ÔAn alternative method for predicting body mass: the case of the Pleistocene marsupial lionÕ, Paleobiology, 29(3), pp. 403Ð411. doi: 10.1666/0094-8373(2003)029<0403:AAMFPB>2.0.CO;2.	Evidence from Late Quaternary from _Martin, P. S. and Klein, R. G. (1984) ÔQuaternary extinctions: a prehistoric revolution.Õ, Quaternary extinctions: a prehistoric revolution. doi: 10.1080/03036758.1985.10416849.
Diprotodontia	Thylogale_billardierii	Single Entry	NA	7	Extant	Volume	22.1	NA	3618	Yes	Ashwell, K. W. S. (2008) ÔEncephalization of Australian and New Guinean MarsupialsÕ, Brain, Behavior and Evolution, 71(3), pp. 181Ð199. doi: 10.1159/000114406.	NA
Diprotodontia	Thylogale_browni	Single Entry	NA	9	Extant	Volume	18.3	NA	3742	Yes	Ashwell, K. W. S. (2008) ÔEncephalization of Australian and New Guinean MarsupialsÕ, Brain, Behavior and Evolution, 71(3), pp. 181Ð199. doi: 10.1159/000114406.	NA
Diprotodontia	Thylogale_brunii	Single Entry	NA	1	Extant	Volume	17.5	NA	5000	Yes	Ashwell, K. W. S. (2008) ÔEncephalization of Australian and New Guinean MarsupialsÕ, Brain, Behavior and Evolution, 71(3), pp. 181Ð199. doi: 10.1159/000114406.	NA
Diprotodontia	Thylogale_stigmatica	Single Entry	NA	3	Extant	Volume	17.8	NA	4416	Yes	Ashwell, K. W. S. (2008) ÔEncephalization of Australian and New Guinean MarsupialsÕ, Brain, Behavior and Evolution, 71(3), pp. 181Ð199. doi: 10.1159/000114406.	NA
Diprotodontia	Thylogale_thetis	Single Entry	NA	3	Extant	Volume	19.2	NA	3694	Yes	Ashwell, K. W. S. (2008) ÔEncephalization of Australian and New Guinean MarsupialsÕ, Brain, Behavior and Evolution, 71(3), pp. 181Ð199. doi: 10.1159/000114406.	NA
Diprotodontia	Trichosurus_caninus	Single Entry	NA	6	Extant	Volume	11.8	NA	2515	Yes	Ashwell, K. W. S. (2008) ÔEncephalization of Australian and New Guinean MarsupialsÕ, Brain, Behavior and Evolution, 71(3), pp. 181Ð199. doi: 10.1159/000114406.	NA
Diprotodontia	Trichosurus_vulpecula	Single Entry	NA	16	Extant	Volume	11	NA	1902	Yes	Ashwell, K. W. S. (2008) ÔEncephalization of Australian and New Guinean MarsupialsÕ, Brain, Behavior and Evolution, 71(3), pp. 181Ð199. doi: 10.1159/000114406.	NA
Diprotodontia	Vombatus_ursinus	Single Entry	NA	18	Extant	Volume	59	NA	27192	Yes	Ashwell, K. W. S. (2008) ÔEncephalization of Australian and New Guinean MarsupialsÕ, Brain, Behavior and Evolution, 71(3), pp. 181Ð199. doi: 10.1159/000114406.	NA
Diprotodontia	Wallabia_bicolor	Single Entry	NA	6	Extant	Volume	32.9	NA	8949	Yes	Ashwell, K. W. S. (2008) ÔEncephalization of Australian and New Guinean MarsupialsÕ, Brain, Behavior and Evolution, 71(3), pp. 181Ð199. doi: 10.1159/000114406.	NA
Diprotodontia	Wyulda_squamicaudata	Single Entry	NA	1	Extant	Volume	10	NA	1500	Yes	Ashwell, K. W. S. (2008) ÔEncephalization of Australian and New Guinean MarsupialsÕ, Brain, Behavior and Evolution, 71(3), pp. 181Ð199. doi: 10.1159/000114406.	NA
Diprotodontia	Zygomaturus_trilobus	Single Entry	NA	1	Extinct	Volume	338.54	NA	589000	Yes	Sharp, A. C. (2016) ÔA quantitative comparative analysis of the size of the frontoparietal sinuses and brain in vombatiform marsupialsÕ, Memoirs of Museum Victoria, 74, pp. 331Ð342. doi: 10.24199/j.mmv.2016.74.23.	Evidence from Late Quaternary from _Martin, P. S. and Klein, R. G. (1984) ÔQuaternary extinctions: a prehistoric revolution.Õ, Quaternary extinctions: a prehistoric revolution. doi: 10.1080/03036758.1985.10416849.
Monotremata	Megalibgwilia_ramsayi	Single Entry	NA	4	Extinct	Volume	57.3	NA	11000	No	Ashwell, K. W. S., Hardman, C. D. and Musser, A. M. (2014) ÔBrain and behaviour of living and extinct echidnasÕ, Zoology. Elsevier GmbH., 117(5), pp. 349Ð361. doi: 10.1016/j.zool.2014.05.002.	Mean body mass in text
Monotremata	Ornithorhynchus_anatinus	Single Entry	NA	1	Extant	Volume	9.732	NA	1389	No	Macrini, T. E., Rowe, T. and Archer, M. (2006) ÔDescription of a cranial endocast from a fossil platypus, Obdurodon dicksoni (Monotremata, Ornithorhynchidae), and the relevance of endocranial characters to monotreme monophylyÕ, Journal of Morphology. doi: 10.1002/jmor.10452.	Mean body mass of adult platypus given in text
Monotremata	Tachyglossus_aculeatus	Single Entry	NA	40	Extant	Volume	24.7	NA	3025	No	Ashwell, K. W. S., Hardman, C. D. and Musser, A. M. (2014) ÔBrain and behaviour of living and extinct echidnasÕ, Zoology. Elsevier GmbH., 117(5), pp. 349Ð361. doi: 10.1016/j.zool.2014.05.002.	Mean body mass from Phylacine
Monotremata	Zaglossus_bartoni	Single Entry	NA	2	Extant	Volume	48.8	NA	9500	No	Ashwell, K. W. S., Hardman, C. D. and Musser, A. M. (2014) ÔBrain and behaviour of living and extinct echidnasÕ, Zoology. Elsevier GmbH., 117(5), pp. 349Ð361. doi: 10.1016/j.zool.2014.05.002.	Mean body mass in text
Monotremata	Zaglossus_bartoni_diamondi	Single Entry	NA	5	Extant	Volume	50.4	NA	9500	No	Ashwell, K. W. S., Hardman, C. D. and Musser, A. M. (2014) ÔBrain and behaviour of living and extinct echidnasÕ, Zoology. Elsevier GmbH., 117(5), pp. 349Ð361. doi: 10.1016/j.zool.2014.05.002.	Mean body mass in text
Monotremata	Zaglossus_bruijni	Single Entry	NA	3	Extant	Volume	44.5	NA	9500	No	Ashwell, K. W. S., Hardman, C. D. and Musser, A. M. (2014) ÔBrain and behaviour of living and extinct echidnasÕ, Zoology. Elsevier GmbH., 117(5), pp. 349Ð361. doi: 10.1016/j.zool.2014.05.002.	Mean body mass in text
Notoungulata	Toxodon_platensis	Single Entry	NA	1	Extinct	Volume	570	NA	1100000	Yes	Jerison, H. J. Evolution of the Brain and Intelligence (Academic Press, New York, 1973)	NA
Perissodactyla	Diceros_bicornis	Calculated into Species Average	NA	1	Extant	Mass	NA	655	763000	Yes	Crile G and Quiring DP (1940), A record of the body weight and certain organ and gland weights of 3690 animals, Ohio J Sci 40:219-259.	NA
Perissodactyla	Diceros_bicornis	Calculated into Species Average	NA	1	Extant	Mass	NA	926	764000	Yes	Tsuboi, M. et al. (2018) ÔBreakdown of brainÐbody allometry and the encephalization of birds and mammalsÕ, Nature Ecology and Evolution. Springer US, 2(9), pp. 1492Ð1500. doi: 10.1038/s41559-018-0632-1.	NA
Perissodactyla	Equus_occidentalis	Single Entry	NA	1	Extinct	Volume	870	NA	640000	Yes	Jerison, H. J. Evolution of the Brain and Intelligence (Academic Press, New York, 1973)	NA
Perissodactyla	Equus_przewalskii	Single Entry	NA	12	Extant	Volume	625.8	NA	337000	Yes	Danilo, L., Remy, J., Vianey-Liaud, M., MŽrigeaud, S. and Lihoreau, F., 2015. Intraspecific variation of endocranial structures in extant Equus: a prelude to endocranial studies in fossil equoids.ÊJournal of Mammalian Evolution,Ê22(4), pp.561-582.	NA
Perissodactyla	Equus_quagga	Calculated into Species Average	NA	2	Extant	Mass	NA	541	254990	Yes	Crile G and Quiring DP (1940), A record of the body weight and certain organ and gland weights of 3690 animals, Ohio J Sci 40:219-259.	NA
Perissodactyla	Equus_quagga	Calculated into Species Average	NA	1	Extant	Mass	NA	642	317500	Yes	Crile G and Quiring DP (1940), A record of the body weight and certain organ and gland weights of 3690 animals, Ohio J Sci 40:219-259.	NA
Perissodactyla	Equus_quagga	Calculated into Species Average	NA	1	Extant	Mass	NA	494.4	78020	Yes	Crile G and Quiring DP (1940), A record of the body weight and certain organ and gland weights of 3690 animals, Ohio J Sci 40:219-259.	NA
Perissodactyla	Equus_quagga	Calculated into Species Average	NA	1	Extant	Mass	NA	555	297100	Yes	Crile G and Quiring DP (1940), A record of the body weight and certain organ and gland weights of 3690 animals, Ohio J Sci 40:219-259.	NA
Perissodactyla	Equus_quagga	Calculated into Species Average	NA	1	Extant	Mass	NA	555	297050	Yes	Tsuboi, M. et al. (2018) ÔBreakdown of brainÐbody allometry and the encephalization of birds and mammalsÕ, Nature Ecology and Evolution. Springer US, 2(9), pp. 1492Ð1500. doi: 10.1038/s41559-018-0632-1.	NA
Perissodactyla	Equus_quagga	Calculated into Species Average	NA	1	Extant	Mass	NA	612	250000	Yes	Tsuboi, M. et al. (2018) ÔBreakdown of brainÐbody allometry and the encephalization of birds and mammalsÕ, Nature Ecology and Evolution. Springer US, 2(9), pp. 1492Ð1500. doi: 10.1038/s41559-018-0632-1.	NA
Perissodactyla	Tapirus_bairdii	Calculated into Species Average	NA	1	Extant	Mass	NA	85	14260	Yes	Crile G and Quiring DP (1940), A record of the body weight and certain organ and gland weights of 3690 animals, Ohio J Sci 40:219-259.	NA
Perissodactyla	Tapirus_bairdii	Calculated into Species Average	NA	1	Extant	Mass	NA	159	58100	Yes	Tsuboi, M. et al. (2018) ÔBreakdown of brainÐbody allometry and the encephalization of birds and mammalsÕ, Nature Ecology and Evolution. Springer US, 2(9), pp. 1492Ð1500. doi: 10.1038/s41559-018-0632-1.	NA
Perissodactyla	Tapirus_indicus	Calculated into Species Average	Acrocodia_indica	1	Extant	Mass	NA	265	201000	Yes	Tsuboi, M. et al. (2018) ÔBreakdown of brainÐbody allometry and the encephalization of birds and mammalsÕ, Nature Ecology and Evolution. Springer US, 2(9), pp. 1492Ð1500. doi: 10.1038/s41559-018-0632-1.	NA
Perissodactyla	Tapirus_indicus	Calculated into Species Average	Acrocodia_indica	1	Extant	Mass	NA	250	225000	Yes	Tsuboi, M. et al. (2018) ÔBreakdown of brainÐbody allometry and the encephalization of birds and mammalsÕ, Nature Ecology and Evolution. Springer US, 2(9), pp. 1492Ð1500. doi: 10.1038/s41559-018-0632-1.	NA
Pilosa	Bradypus_variegatus	Single Entry	NA	1	Extant	Volume	28.92	NA	3400	Yes	Tambusso, P. S. and Fari–a, R. A. (2015) ÔDigital cranial endocast of Pseudoplohophorus absolutus (Xenarthra, Cingulata) and its systematic and evolutionary implicationsÕ, Journal of Vertebrate Paleontology, 35(5), p. e967853. doi: 10.1080/02724634.2015.967853.	NA
Pilosa	Catonyx_cuvieri	Single Entry	NA	1	Extinct	Volume	338.4	NA	795000	Yes	Tambusso, P. S. (2013) ÔPALEONEUROLOGêA DE XENARTROS FîSILESÕ.or	Did not list sample size, assuming 1
Pilosa	Catonyx_tarijensis	Single Entry	NA	1	Extinct	Volume	571.9	NA	1640000	No	Boscaini, A., Iurino, D.A., Mamani Quispe, B., Andrade Flores, R., Sardella, R., Pujos, F. and Gaudin, T.J., 2020. Cranial anatomy and paleoneurology of the extinct sloth Catonyx tarijensis (Xenarthra, Mylodontidae) from the late Pleistocene of Oruro, Southwestern Bolivia.ÊFrontiers in Ecology and Evolution,Ê8, p.69.	Mean body mass from Phylacine.
Pilosa	Choloepus_hoffmanni	Single Entry	NA	1	Extant	Volume	25.95	NA	8900	Yes	Tambusso, P. S. and Fari–a, R. A. (2015) ÔDigital cranial endocast of Pseudoplohophorus absolutus (Xenarthra, Cingulata) and its systematic and evolutionary implicationsÕ, Journal of Vertebrate Paleontology, 35(5), p. e967853. doi: 10.1080/02724634.2015.967853.	NA
Pilosa	Glossotherium_robustum	Single Entry	NA	1	Extinct	Volume	519.05	NA	1778000	Yes	Tambusso, P. S. (2013) ÔPALEONEUROLOGêA DE XENARTROS FîSILESÕ.or	Did not list sample size, assuming 1
Pilosa	Lestodon_armatus	Single Entry	NA	1	Extinct	Volume	796.51	NA	4613000	Yes	Tambusso, P. S. (2013) ÔPALEONEUROLOGêA DE XENARTROS FîSILESÕ.or	Did not list sample size, assuming 1
Pilosa	Megalonyx_jeffersonii	Single Entry	NA	1	Extinct	Volume	340	NA	1090350	No	Jerison, H. J. Evolution of the Brain and Intelligence (Academic Press, New York, 1973).	Mean body mass from Phylacine
Pilosa	Myrmecophaga_tridactyla	Single Entry	NA	1	Extant	Volume	82.6	NA	24347	Yes	Tambusso, P. S. and Fari–a, R. A. (2015) ÔDigital cranial endocast of Pseudoplohophorus absolutus (Xenarthra, Cingulata) and its systematic and evolutionary implicationsÕ, Journal of Vertebrate Paleontology, 35(5), p. e967853. doi: 10.1080/02724634.2015.967853.	NA
Pilosa	Nothrotheriops_shastensis	Single Entry	NA	1	Extinct	Volume	280	NA	462590	No	Jerison, H. J. Evolution of the Brain and Intelligence (Academic Press, New York, 1973).	Mean body mass from Phylacine
Pilosa	Paramylodon_harlani	Single Entry	NA	1	Extinct	Volume	550	NA	1392470	No	Jerison, H. J. Evolution of the Brain and Intelligence (Academic Press, New York, 1973).	Mean body mass from Phylacine
Primates	Alouatta_caraya	Single Entry	NA	9	Extant	Volume	52.63	NA	5383	Yes	Isler, K. et al. (2008) ÔEndocranial volumes of primate species: scaling analyses using a comprehensive and reliable data setÕ, Journal of Human Evolution. Elsevier Ltd, 55(6), pp. 967Ð978. doi: 10.1016/j.jhevol.2008.08.004.	NA
Primates	Alouatta_guariba	Single Entry	NA	7	Extant	Volume	51.7	NA	5175	Yes	Isler, K. et al. (2008) ÔEndocranial volumes of primate species: scaling analyses using a comprehensive and reliable data setÕ, Journal of Human Evolution. Elsevier Ltd, 55(6), pp. 967Ð978. doi: 10.1016/j.jhevol.2008.08.004.	NA
Primates	Archaeolemur_edwardsi	Single Entry	NA	1	Extinct	Volume	104	NA	26500	No	Melchionna, M., Mondanaro, A., Serio, C., Castiglione, S., Di Febbraro, M., Rook, L., ... & Raia, P. (2020). Macroevolutionary trends of brain mass in Primates.ÊBiological Journal of the Linnean Society,Ê129(1), 14-25.	Mean body mass from Phylacine
Primates	Archaeolemur_majori	Single Entry	NA	1	Extinct	Volume	93	NA	18200	Yes	Godfrey, L. R. et al. (2012) ÔLife History Variation in MadagascarÕs Giant Extinct LemursÕ, in Leaping Ahead. New York, NY: Springer New York, pp. 51Ð59. doi: 10.1007/978-1-4614-4511-1_6.	Did not list sample size, assuming 1
Primates	Ateles_belzebuth	Single Entry	NA	10	Extant	Volume	117.02	NA	8167	Yes	Isler, K. et al. (2008) ÔEndocranial volumes of primate species: scaling analyses using a comprehensive and reliable data setÕ, Journal of Human Evolution. Elsevier Ltd, 55(6), pp. 967Ð978. doi: 10.1016/j.jhevol.2008.08.004.	NA
Primates	Ateles_hybridus	Single Entry	NA	8	Extant	Volume	103.05	NA	7862	Yes	Isler, K. et al. (2008) ÔEndocranial volumes of primate species: scaling analyses using a comprehensive and reliable data setÕ, Journal of Human Evolution. Elsevier Ltd, 55(6), pp. 967Ð978. doi: 10.1016/j.jhevol.2008.08.004.	NA
Primates	Babakotia_radofilai	Single Entry	Babakotia_radofila	1	Extinct	Volume	48	NA	20700	Yes	Hogg, R. T. et al. (2015) ÔLemur Biorhythms and Life History EvolutionÕ, PLOS ONE. Edited by A. R. Evans, 10(8), p. e0134210. doi: 10.1371/journal.pone.0134210.	Did not list sample size, assuming 1
Primates	Cebus_albifrons	Single Entry	NA	20	Extant	Volume	60.92	NA	2365	Yes	Isler, K. et al. (2008) ÔEndocranial volumes of primate species: scaling analyses using a comprehensive and reliable data setÕ, Journal of Human Evolution. Elsevier Ltd, 55(6), pp. 967Ð978. doi: 10.1016/j.jhevol.2008.08.004.	NA
Primates	Cebus_capucinus	Single Entry	NA	28	Extant	Volume	72.93	NA	2861	Yes	Isler, K. et al. (2008) ÔEndocranial volumes of primate species: scaling analyses using a comprehensive and reliable data setÕ, Journal of Human Evolution. Elsevier Ltd, 55(6), pp. 967Ð978. doi: 10.1016/j.jhevol.2008.08.004.	NA
Primates	Cercopithecus_ascanius	Single Entry	NA	23	Extant	Volume	59.58	NA	3714	Yes	Isler, K. et al. (2008) ÔEndocranial volumes of primate species: scaling analyses using a comprehensive and reliable data setÕ, Journal of Human Evolution. Elsevier Ltd, 55(6), pp. 967Ð978. doi: 10.1016/j.jhevol.2008.08.004.	NA
Primates	Cercopithecus_lowei	Single Entry	NA	15	Extant	Volume	55.64	NA	3187	Yes	Isler, K. et al. (2008) ÔEndocranial volumes of primate species: scaling analyses using a comprehensive and reliable data setÕ, Journal of Human Evolution. Elsevier Ltd, 55(6), pp. 967Ð978. doi: 10.1016/j.jhevol.2008.08.004.	NA
Primates	Cercopithecus_mitis	Single Entry	NA	18	Extant	Volume	71.33	NA	6109	Yes	Isler, K. et al. (2008) ÔEndocranial volumes of primate species: scaling analyses using a comprehensive and reliable data setÕ, Journal of Human Evolution. Elsevier Ltd, 55(6), pp. 967Ð978. doi: 10.1016/j.jhevol.2008.08.004.	NA
Primates	Cercopithecus_petaurista	Calculated into Species Average	NA	8	Extant	Volume	53.93	NA	3357	Yes	Isler, K. et al. (2008) ÔEndocranial volumes of primate species: scaling analyses using a comprehensive and reliable data setÕ, Journal of Human Evolution. Elsevier Ltd, 55(6), pp. 967Ð978. doi: 10.1016/j.jhevol.2008.08.004.	NA
Primates	Cercopithecus_petaurista	Calculated into Species Average	NA	39	Extant	Volume	55.08	NA	3609	Yes	Isler, K. et al. (2008) ÔEndocranial volumes of primate species: scaling analyses using a comprehensive and reliable data setÕ, Journal of Human Evolution. Elsevier Ltd, 55(6), pp. 967Ð978. doi: 10.1016/j.jhevol.2008.08.004.	NA
Primates	Chlorocebus_pygerythrus	Calculated into Species Average	NA	61	Extant	Volume	62.58	NA	4324	Yes	Isler, K. et al. (2008) ÔEndocranial volumes of primate species: scaling analyses using a comprehensive and reliable data setÕ, Journal of Human Evolution. Elsevier Ltd, 55(6), pp. 967Ð978. doi: 10.1016/j.jhevol.2008.08.004.	NA
Primates	Chlorocebus_pygerythrus	Calculated into Species Average	NA	12	Extant	Volume	63.69	NA	4541	Yes	Isler, K. et al. (2008) ÔEndocranial volumes of primate species: scaling analyses using a comprehensive and reliable data setÕ, Journal of Human Evolution. Elsevier Ltd, 55(6), pp. 967Ð978. doi: 10.1016/j.jhevol.2008.08.004.	NA
Primates	Chlorocebus_pygerythrus	Calculated into Species Average	NA	10	Extant	Volume	55.4	NA	2804	Yes	Isler, K. et al. (2008) ÔEndocranial volumes of primate species: scaling analyses using a comprehensive and reliable data setÕ, Journal of Human Evolution. Elsevier Ltd, 55(6), pp. 967Ð978. doi: 10.1016/j.jhevol.2008.08.004.	NA
Primates	Chlorocebus_pygerythrus	Calculated into Species Average	NA	31	Extant	Volume	64.64	NA	4678	Yes	Isler, K. et al. (2008) ÔEndocranial volumes of primate species: scaling analyses using a comprehensive and reliable data setÕ, Journal of Human Evolution. Elsevier Ltd, 55(6), pp. 967Ð978. doi: 10.1016/j.jhevol.2008.08.004.	NA
Primates	Chlorocebus_pygerythrus	Calculated into Species Average	NA	8	Extant	Volume	61.9	NA	4550	Yes	Isler, K. et al. (2008) ÔEndocranial volumes of primate species: scaling analyses using a comprehensive and reliable data setÕ, Journal of Human Evolution. Elsevier Ltd, 55(6), pp. 967Ð978. doi: 10.1016/j.jhevol.2008.08.004.	NA
Primates	Chlorocebus_sabaeus	Single Entry	NA	7	Extant	Volume	64.91	NA	4312	Yes	Isler, K. et al. (2008) ÔEndocranial volumes of primate species: scaling analyses using a comprehensive and reliable data setÕ, Journal of Human Evolution. Elsevier Ltd, 55(6), pp. 967Ð978. doi: 10.1016/j.jhevol.2008.08.004.	NA
Primates	Colobus_guereza	Calculated into Species Average	NA	20	Extant	Volume	74.44	NA	8558	Yes	Isler, K. et al. (2008) ÔEndocranial volumes of primate species: scaling analyses using a comprehensive and reliable data setÕ, Journal of Human Evolution. Elsevier Ltd, 55(6), pp. 967Ð978. doi: 10.1016/j.jhevol.2008.08.004.	NA
Primates	Colobus_guereza	Calculated into Species Average	NA	8	Extant	Volume	72.14	NA	8287	Yes	Isler, K. et al. (2008) ÔEndocranial volumes of primate species: scaling analyses using a comprehensive and reliable data setÕ, Journal of Human Evolution. Elsevier Ltd, 55(6), pp. 967Ð978. doi: 10.1016/j.jhevol.2008.08.004.	NA
Primates	Colobus_guereza	Calculated into Species Average	NA	37	Extant	Volume	74.39	NA	8589	Yes	Isler, K. et al. (2008) ÔEndocranial volumes of primate species: scaling analyses using a comprehensive and reliable data setÕ, Journal of Human Evolution. Elsevier Ltd, 55(6), pp. 967Ð978. doi: 10.1016/j.jhevol.2008.08.004.	NA
Primates	Colobus_vellerosus	Single Entry	NA	10	Extant	Volume	73.07	NA	7820	Yes	Isler, K. et al. (2008) ÔEndocranial volumes of primate species: scaling analyses using a comprehensive and reliable data setÕ, Journal of Human Evolution. Elsevier Ltd, 55(6), pp. 967Ð978. doi: 10.1016/j.jhevol.2008.08.004.	NA
Primates	Eulemur_fulvus	Single Entry	NA	8	Extant	Volume	25.77	NA	2292	Yes	Isler, K. et al. (2008) ÔEndocranial volumes of primate species: scaling analyses using a comprehensive and reliable data setÕ, Journal of Human Evolution. Elsevier Ltd, 55(6), pp. 967Ð978. doi: 10.1016/j.jhevol.2008.08.004.	NA
Primates	Hadropithecus_stenognathus	Single Entry	NA	1	Extinct	Volume	106	NA	35400	Yes	Godfrey, L. R. et al. (2012) ÔLife History Variation in MadagascarÕs Giant Extinct LemursÕ, in Leaping Ahead. New York, NY: Springer New York, pp. 51Ð59. doi: 10.1007/978-1-4614-4511-1_6.	Did not list sample size, assuming 1
Primates	Hylobates_lar	Calculated into Species Average	NA	207	Extant	Volume	101.87	NA	5595	Yes	Isler, K. et al. (2008) ÔEndocranial volumes of primate species: scaling analyses using a comprehensive and reliable data setÕ, Journal of Human Evolution. Elsevier Ltd, 55(6), pp. 967Ð978. doi: 10.1016/j.jhevol.2008.08.004.	NA
Primates	Hylobates_lar	Calculated into Species Average	NA	182	Extant	Volume	101.87	NA	5513	Yes	Isler, K. et al. (2008) ÔEndocranial volumes of primate species: scaling analyses using a comprehensive and reliable data setÕ, Journal of Human Evolution. Elsevier Ltd, 55(6), pp. 967Ð978. doi: 10.1016/j.jhevol.2008.08.004.	NA
Primates	Hylobates_lar	Calculated into Species Average	NA	22	Extant	Volume	103.32	NA	6420	Yes	Isler, K. et al. (2008) ÔEndocranial volumes of primate species: scaling analyses using a comprehensive and reliable data setÕ, Journal of Human Evolution. Elsevier Ltd, 55(6), pp. 967Ð978. doi: 10.1016/j.jhevol.2008.08.004.	NA
Primates	Hylobates_muelleri	Single Entry	NA	11	Extant	Volume	85.13	NA	5821	Yes	Isler, K. et al. (2008) ÔEndocranial volumes of primate species: scaling analyses using a comprehensive and reliable data setÕ, Journal of Human Evolution. Elsevier Ltd, 55(6), pp. 967Ð978. doi: 10.1016/j.jhevol.2008.08.004.	NA
Primates	Lophocebus_albigena	Single Entry	NA	16	Extant	Volume	92.21	NA	6590	Yes	Isler, K. et al. (2008) ÔEndocranial volumes of primate species: scaling analyses using a comprehensive and reliable data setÕ, Journal of Human Evolution. Elsevier Ltd, 55(6), pp. 967Ð978. doi: 10.1016/j.jhevol.2008.08.004.	NA
Primates	Macaca_fascicularis	Calculated into Species Average	NA	97	Extant	Volume	63.98	NA	4251	Yes	Isler, K. et al. (2008) ÔEndocranial volumes of primate species: scaling analyses using a comprehensive and reliable data setÕ, Journal of Human Evolution. Elsevier Ltd, 55(6), pp. 967Ð978. doi: 10.1016/j.jhevol.2008.08.004.	NA
Primates	Macaca_fascicularis	Calculated into Species Average	NA	5	Extant	Volume	73.5	NA	4309	Yes	Isler, K. et al. (2008) ÔEndocranial volumes of primate species: scaling analyses using a comprehensive and reliable data setÕ, Journal of Human Evolution. Elsevier Ltd, 55(6), pp. 967Ð978. doi: 10.1016/j.jhevol.2008.08.004.	NA
Primates	Macaca_fascicularis	Calculated into Species Average	NA	72	Extant	Volume	62.06	NA	3950	Yes	Isler, K. et al. (2008) ÔEndocranial volumes of primate species: scaling analyses using a comprehensive and reliable data setÕ, Journal of Human Evolution. Elsevier Ltd, 55(6), pp. 967Ð978. doi: 10.1016/j.jhevol.2008.08.004.	NA
Primates	Macaca_fascicularis	Calculated into Species Average	NA	11	Extant	Volume	65.77	NA	5018	Yes	Isler, K. et al. (2008) ÔEndocranial volumes of primate species: scaling analyses using a comprehensive and reliable data setÕ, Journal of Human Evolution. Elsevier Ltd, 55(6), pp. 967Ð978. doi: 10.1016/j.jhevol.2008.08.004.	NA
Primates	Macaca_fascicularis	Calculated into Species Average	NA	4	Extant	Volume	69.53	NA	5783	Yes	Isler, K. et al. (2008) ÔEndocranial volumes of primate species: scaling analyses using a comprehensive and reliable data setÕ, Journal of Human Evolution. Elsevier Ltd, 55(6), pp. 967Ð978. doi: 10.1016/j.jhevol.2008.08.004.	NA
Primates	Macaca_leonina	Single Entry	NA	7	Extant	Volume	85.6	NA	5642	Yes	Isler, K. et al. (2008) ÔEndocranial volumes of primate species: scaling analyses using a comprehensive and reliable data setÕ, Journal of Human Evolution. Elsevier Ltd, 55(6), pp. 967Ð978. doi: 10.1016/j.jhevol.2008.08.004.	NA
Primates	Macaca_mulatta	Calculated into Species Average	NA	7	Extant	Volume	93.5	NA	7836	Yes	Isler, K. et al. (2008) ÔEndocranial volumes of primate species: scaling analyses using a comprehensive and reliable data setÕ, Journal of Human Evolution. Elsevier Ltd, 55(6), pp. 967Ð978. doi: 10.1016/j.jhevol.2008.08.004.	NA
Primates	Macaca_mulatta	Calculated into Species Average	NA	103	Extant	Volume	88.98	NA	6793	Yes	Isler, K. et al. (2008) ÔEndocranial volumes of primate species: scaling analyses using a comprehensive and reliable data setÕ, Journal of Human Evolution. Elsevier Ltd, 55(6), pp. 967Ð978. doi: 10.1016/j.jhevol.2008.08.004.	NA
Primates	Macaca_nemestrina	Single Entry	NA	22	Extant	Volume	105.59	NA	8821	Yes	Isler, K. et al. (2008) ÔEndocranial volumes of primate species: scaling analyses using a comprehensive and reliable data setÕ, Journal of Human Evolution. Elsevier Ltd, 55(6), pp. 967Ð978. doi: 10.1016/j.jhevol.2008.08.004.	NA
Primates	Macaca_radiata	Single Entry	NA	9	Extant	Volume	74.87	NA	5084	Yes	Isler, K. et al. (2008) ÔEndocranial volumes of primate species: scaling analyses using a comprehensive and reliable data setÕ, Journal of Human Evolution. Elsevier Ltd, 55(6), pp. 967Ð978. doi: 10.1016/j.jhevol.2008.08.004.	NA
Primates	Megaladapis_edwardsi	Single Entry	NA	1	Extinct	Volume	136	NA	85100	Yes	Godfrey, L. R. et al. (2012) ÔLife History Variation in MadagascarÕs Giant Extinct LemursÕ, in Leaping Ahead. New York, NY: Springer New York, pp. 51Ð59. doi: 10.1007/978-1-4614-4511-1_6.	Did not list sample size, assuming 1
Primates	Megaladapis_madagascariensis	Single Entry	NA	1	Extinct	Volume	75.44	NA	46500	No	Duke Lemur Center, specimen DPC-24801 downloaded from Morphosource	Endocranial volume derived by endomaker, Mean body mass from Phylacine
Primates	Mesopropithecus_globiceps	Single Entry	NA	1	Extinct	Volume	41	NA	11300	Yes	Godfrey, L. R. et al. (2012) ÔLife History Variation in MadagascarÕs Giant Extinct LemursÕ, in Leaping Ahead. New York, NY: Springer New York, pp. 51Ð59. doi: 10.1007/978-1-4614-4511-1_6.	Did not list sample size, assuming 1
Primates	Nasalis_larvatus	Single Entry	NA	45	Extant	Volume	92.3	NA	14561	Yes	Isler, K. et al. (2008) ÔEndocranial volumes of primate species: scaling analyses using a comprehensive and reliable data setÕ, Journal of Human Evolution. Elsevier Ltd, 55(6), pp. 967Ð978. doi: 10.1016/j.jhevol.2008.08.004.	NA
Primates	Pachylemur_jullyi	Single Entry	NA	1	Extinct	Volume	46	NA	13000	No	Melchionna, M., Mondanaro, A., Serio, C., Castiglione, S., Di Febbraro, M., Rook, L., ... & Raia, P. (2020). Macroevolutionary trends of brain mass in Primates.ÊBiological Journal of the Linnean Society,Ê129(1), 14-25.	Mean body mass from Phylacine
Primates	Palaeopropithecus_ingens	Single Entry	NA	1	Extinct	Volume	80	NA	41500	Yes	Godfrey, L. R. et al. (2012) ÔLife History Variation in MadagascarÕs Giant Extinct LemursÕ, in Leaping Ahead. New York, NY: Springer New York, pp. 51Ð59. doi: 10.1007/978-1-4614-4511-1_6.	Did not list sample size, assuming 1
Primates	Palaeopropithecus_maximus	Single Entry	NA	1	Extinct	Volume	99	NA	46000	No	Melchionna, M., Mondanaro, A., Serio, C., Castiglione, S., Di Febbraro, M., Rook, L., ... & Raia, P. (2020). Macroevolutionary trends of brain mass in Primates.ÊBiological Journal of the Linnean Society,Ê129(1), 14-25.	Mean body mass from Phylacine
Primates	Piliocolobus_badius	Single Entry	NA	33	Extant	Volume	64.49	NA	7850	Yes	Isler, K. et al. (2008) ÔEndocranial volumes of primate species: scaling analyses using a comprehensive and reliable data setÕ, Journal of Human Evolution. Elsevier Ltd, 55(6), pp. 967Ð978. doi: 10.1016/j.jhevol.2008.08.004.	NA
Primates	Piliocolobus_tephrosceles	Single Entry	NA	6	Extant	Volume	70.95	NA	8409	Yes	Isler, K. et al. (2008) ÔEndocranial volumes of primate species: scaling analyses using a comprehensive and reliable data setÕ, Journal of Human Evolution. Elsevier Ltd, 55(6), pp. 967Ð978. doi: 10.1016/j.jhevol.2008.08.004.	NA
Primates	Pongo_abelii	Single Entry	NA	25	Extant	Volume	389.5	NA	62815	Yes	Isler, K. et al. (2008) ÔEndocranial volumes of primate species: scaling analyses using a comprehensive and reliable data setÕ, Journal of Human Evolution. Elsevier Ltd, 55(6), pp. 967Ð978. doi: 10.1016/j.jhevol.2008.08.004.	NA
Primates	Pongo_pygmaeus	Calculated into Species Average	NA	81	Extant	Volume	377.38	NA	58542	Yes	Isler, K. et al. (2008) ÔEndocranial volumes of primate species: scaling analyses using a comprehensive and reliable data setÕ, Journal of Human Evolution. Elsevier Ltd, 55(6), pp. 967Ð978. doi: 10.1016/j.jhevol.2008.08.004.	NA
Primates	Pongo_pygmaeus	Calculated into Species Average	NA	6	Extant	Volume	357.11	NA	53529	Yes	Isler, K. et al. (2008) ÔEndocranial volumes of primate species: scaling analyses using a comprehensive and reliable data setÕ, Journal of Human Evolution. Elsevier Ltd, 55(6), pp. 967Ð978. doi: 10.1016/j.jhevol.2008.08.004.	NA
Primates	Pongo_pygmaeus	Calculated into Species Average	NA	43	Extant	Volume	378.52	NA	61463	Yes	Isler, K. et al. (2008) ÔEndocranial volumes of primate species: scaling analyses using a comprehensive and reliable data setÕ, Journal of Human Evolution. Elsevier Ltd, 55(6), pp. 967Ð978. doi: 10.1016/j.jhevol.2008.08.004.	NA
Primates	Presbytis_chrysomelas	Single Entry	NA	7	Extant	Volume	72.11	NA	6719	Yes	Isler, K. et al. (2008) ÔEndocranial volumes of primate species: scaling analyses using a comprehensive and reliable data setÕ, Journal of Human Evolution. Elsevier Ltd, 55(6), pp. 967Ð978. doi: 10.1016/j.jhevol.2008.08.004.	NA
Primates	Presbytis_femoralis	Single Entry	NA	6	Extant	Volume	73.08	NA	7073	Yes	Isler, K. et al. (2008) ÔEndocranial volumes of primate species: scaling analyses using a comprehensive and reliable data setÕ, Journal of Human Evolution. Elsevier Ltd, 55(6), pp. 967Ð978. doi: 10.1016/j.jhevol.2008.08.004.	NA
Primates	Presbytis_femoralis	Single Entry	NA	14	Extant	Volume	73.74	NA	6848	Yes	Isler, K. et al. (2008) ÔEndocranial volumes of primate species: scaling analyses using a comprehensive and reliable data setÕ, Journal of Human Evolution. Elsevier Ltd, 55(6), pp. 967Ð978. doi: 10.1016/j.jhevol.2008.08.004.	NA
Primates	Presbytis_melalophos	Calculated into Species Average	NA	21	Extant	Volume	64.85	NA	6560	Yes	Isler, K. et al. (2008) ÔEndocranial volumes of primate species: scaling analyses using a comprehensive and reliable data setÕ, Journal of Human Evolution. Elsevier Ltd, 55(6), pp. 967Ð978. doi: 10.1016/j.jhevol.2008.08.004.	NA
Primates	Presbytis_melalophos	Calculated into Species Average	NA	10	Extant	Volume	66.46	NA	6293	Yes	Isler, K. et al. (2008) ÔEndocranial volumes of primate species: scaling analyses using a comprehensive and reliable data setÕ, Journal of Human Evolution. Elsevier Ltd, 55(6), pp. 967Ð978. doi: 10.1016/j.jhevol.2008.08.004.	NA
Primates	Presbytis_melalophos	Calculated into Species Average	NA	11	Extant	Volume	63.26	NA	6749	Yes	Isler, K. et al. (2008) ÔEndocranial volumes of primate species: scaling analyses using a comprehensive and reliable data setÕ, Journal of Human Evolution. Elsevier Ltd, 55(6), pp. 967Ð978. doi: 10.1016/j.jhevol.2008.08.004.	NA
Primates	Presbytis_rubicunda	Calculated into Species Average	NA	45	Extant	Volume	70.75	NA	6162	Yes	Isler, K. et al. (2008) ÔEndocranial volumes of primate species: scaling analyses using a comprehensive and reliable data setÕ, Journal of Human Evolution. Elsevier Ltd, 55(6), pp. 967Ð978. doi: 10.1016/j.jhevol.2008.08.004.	NA
Primates	Presbytis_rubicunda	Calculated into Species Average	NA	50	Extant	Volume	71.02	NA	6266	Yes	Isler, K. et al. (2008) ÔEndocranial volumes of primate species: scaling analyses using a comprehensive and reliable data setÕ, Journal of Human Evolution. Elsevier Ltd, 55(6), pp. 967Ð978. doi: 10.1016/j.jhevol.2008.08.004.	NA
Primates	Presbytis_siamensis	Calculated into Species Average	NA	13	Extant	Volume	60.94	NA	5876	Yes	Isler, K. et al. (2008) ÔEndocranial volumes of primate species: scaling analyses using a comprehensive and reliable data setÕ, Journal of Human Evolution. Elsevier Ltd, 55(6), pp. 967Ð978. doi: 10.1016/j.jhevol.2008.08.004.	NA
Primates	Presbytis_siamensis	Calculated into Species Average	NA	8	Extant	Volume	63.05	NA	6320	Yes	Isler, K. et al. (2008) ÔEndocranial volumes of primate species: scaling analyses using a comprehensive and reliable data setÕ, Journal of Human Evolution. Elsevier Ltd, 55(6), pp. 967Ð978. doi: 10.1016/j.jhevol.2008.08.004.	NA
Primates	Presbytis_siamensis	Calculated into Species Average	NA	5	Extant	Volume	57.38	NA	5292	Yes	Isler, K. et al. (2008) ÔEndocranial volumes of primate species: scaling analyses using a comprehensive and reliable data setÕ, Journal of Human Evolution. Elsevier Ltd, 55(6), pp. 967Ð978. doi: 10.1016/j.jhevol.2008.08.004.	NA
Primates	Sapajus_apella	Single Entry	Cebus_apella	48	Extant	Volume	66.63	NA	2936	Yes	Isler, K. et al. (2008) ÔEndocranial volumes of primate species: scaling analyses using a comprehensive and reliable data setÕ, Journal of Human Evolution. Elsevier Ltd, 55(6), pp. 967Ð978. doi: 10.1016/j.jhevol.2008.08.004.	NA
Primates	Sapajus_libidinosus	Single Entry	Cebus_libidinosus	47	Extant	Volume	64.69	NA	2510	Yes	Isler, K. et al. (2008) ÔEndocranial volumes of primate species: scaling analyses using a comprehensive and reliable data setÕ, Journal of Human Evolution. Elsevier Ltd, 55(6), pp. 967Ð978. doi: 10.1016/j.jhevol.2008.08.004.	NA
Primates	Sapajus_nigritus	Calculated into Species Average	Cebus_nigritus	87	Extant	Volume	67.07	NA	2731	Yes	Isler, K. et al. (2008) ÔEndocranial volumes of primate species: scaling analyses using a comprehensive and reliable data setÕ, Journal of Human Evolution. Elsevier Ltd, 55(6), pp. 967Ð978. doi: 10.1016/j.jhevol.2008.08.004.	NA
Primates	Sapajus_nigritus	Calculated into Species Average	Cebus_nigritus	51	Extant	Volume	68.23	NA	2681	Yes	Isler, K. et al. (2008) ÔEndocranial volumes of primate species: scaling analyses using a comprehensive and reliable data setÕ, Journal of Human Evolution. Elsevier Ltd, 55(6), pp. 967Ð978. doi: 10.1016/j.jhevol.2008.08.004.	NA
Primates	Sapajus_nigritus	Calculated into Species Average	Cebus_nigritus	32	Extant	Volume	65.63	NA	2877	Yes	Isler, K. et al. (2008) ÔEndocranial volumes of primate species: scaling analyses using a comprehensive and reliable data setÕ, Journal of Human Evolution. Elsevier Ltd, 55(6), pp. 967Ð978. doi: 10.1016/j.jhevol.2008.08.004.	NA
Primates	Sapajus_xanthosternos	Single Entry	Cebus_xanthosternos	11	Extant	Volume	66.09	NA	2440	Yes	Isler, K. et al. (2008) ÔEndocranial volumes of primate species: scaling analyses using a comprehensive and reliable data setÕ, Journal of Human Evolution. Elsevier Ltd, 55(6), pp. 967Ð978. doi: 10.1016/j.jhevol.2008.08.004.	NA
Primates	Semnopithecus_ajax	Single Entry	NA	3	Extant	Volume	132.06	NA	16330	Yes	Isler, K. et al. (2008) ÔEndocranial volumes of primate species: scaling analyses using a comprehensive and reliable data setÕ, Journal of Human Evolution. Elsevier Ltd, 55(6), pp. 967Ð978. doi: 10.1016/j.jhevol.2008.08.004.	NA
Primates	Semnopithecus_dussumieri	Single Entry	NA	10	Extant	Volume	90.09	NA	10664	Yes	Isler, K. et al. (2008) ÔEndocranial volumes of primate species: scaling analyses using a comprehensive and reliable data setÕ, Journal of Human Evolution. Elsevier Ltd, 55(6), pp. 967Ð978. doi: 10.1016/j.jhevol.2008.08.004.	NA
Primates	Semnopithecus_entellus	Single Entry	NA	2	Extant	Volume	110.93	NA	14742	Yes	Isler, K. et al. (2008) ÔEndocranial volumes of primate species: scaling analyses using a comprehensive and reliable data setÕ, Journal of Human Evolution. Elsevier Ltd, 55(6), pp. 967Ð978. doi: 10.1016/j.jhevol.2008.08.004.	NA
Primates	Semnopithecus_priam	Single Entry	NA	12	Extant	Volume	83.07	NA	8562	Yes	Isler, K. et al. (2008) ÔEndocranial volumes of primate species: scaling analyses using a comprehensive and reliable data setÕ, Journal of Human Evolution. Elsevier Ltd, 55(6), pp. 967Ð978. doi: 10.1016/j.jhevol.2008.08.004.	NA
Primates	Trachypithecus_cristatus	Single Entry	NA	30	Extant	Volume	57.86	NA	6394	Yes	Isler, K. et al. (2008) ÔEndocranial volumes of primate species: scaling analyses using a comprehensive and reliable data setÕ, Journal of Human Evolution. Elsevier Ltd, 55(6), pp. 967Ð978. doi: 10.1016/j.jhevol.2008.08.004.	NA
Primates	Trachypithecus_obscurus	Single Entry	NA	29	Extant	Volume	62.12	NA	7056	Yes	Isler, K. et al. (2008) ÔEndocranial volumes of primate species: scaling analyses using a comprehensive and reliable data setÕ, Journal of Human Evolution. Elsevier Ltd, 55(6), pp. 967Ð978. doi: 10.1016/j.jhevol.2008.08.004.	NA
Primates	Trachypithecus_phayrei	Single Entry	NA	9	Extant	Volume	72.84	NA	7475	Yes	Isler, K. et al. (2008) ÔEndocranial volumes of primate species: scaling analyses using a comprehensive and reliable data setÕ, Journal of Human Evolution. Elsevier Ltd, 55(6), pp. 967Ð978. doi: 10.1016/j.jhevol.2008.08.004.	NA
Primates	Trachypithecus_pileatus	Single Entry	NA	2	Extant	Volume	103.64	NA	11794	Yes	Isler, K. et al. (2008) ÔEndocranial volumes of primate species: scaling analyses using a comprehensive and reliable data setÕ, Journal of Human Evolution. Elsevier Ltd, 55(6), pp. 967Ð978. doi: 10.1016/j.jhevol.2008.08.004.	NA
Primates	Trachypithecus_vetulus	Single Entry	NA	6	Extant	Volume	61.29	NA	6237	Yes	Isler, K. et al. (2008) ÔEndocranial volumes of primate species: scaling analyses using a comprehensive and reliable data setÕ, Journal of Human Evolution. Elsevier Ltd, 55(6), pp. 967Ð978. doi: 10.1016/j.jhevol.2008.08.004.	NA
Proboscidea	Elephas_maximus	Calculated into Species Average	NA	1	Extant	Mass	NA	5220	3216000	Yes	Shoshani, J., Kupsky, W.J. and Marchant, G.H., 2006. Elephant brain: Part I: Gross morphology, functions, comparative anatomy, and evolution.ÊBrain research bulletin,Ê70(2), pp.124-157.	NA
Proboscidea	Elephas_maximus	Calculated into Species Average	NA	1	Extant	Mass	NA	5000	3450400	Yes	Shoshani, J., Kupsky, W.J. and Marchant, G.H., 2006. Elephant brain: Part I: Gross morphology, functions, comparative anatomy, and evolution.ÊBrain research bulletin,Ê70(2), pp.124-157.	NA
Proboscidea	Elephas_maximus	Calculated into Species Average	NA	1	Extant	Mass	NA	4550	2267430	Yes	Shoshani, J., Kupsky, W.J. and Marchant, G.H., 2006. Elephant brain: Part I: Gross morphology, functions, comparative anatomy, and evolution.ÊBrain research bulletin,Ê70(2), pp.124-157.	NA
Proboscidea	Elephas_maximus	Calculated into Species Average	NA	1	Extant	Mass	NA	6075	3190098	Yes	Shoshani, J., Kupsky, W.J. and Marchant, G.H., 2006. Elephant brain: Part I: Gross morphology, functions, comparative anatomy, and evolution.ÊBrain research bulletin,Ê70(2), pp.124-157.	NA
Proboscidea	Elephas_maximus	Calculated into Species Average	NA	1	Extant	Mass	NA	5430	3048000	Yes	Shoshani, J., Kupsky, W.J. and Marchant, G.H., 2006. Elephant brain: Part I: Gross morphology, functions, comparative anatomy, and evolution.ÊBrain research bulletin,Ê70(2), pp.124-157.	NA
Proboscidea	Elephas_maximus	Calculated into Species Average	NA	1	Extant	Mass	NA	4717	3048000	Yes	Shoshani, J., Kupsky, W.J. and Marchant, G.H., 2006. Elephant brain: Part I: Gross morphology, functions, comparative anatomy, and evolution.ÊBrain research bulletin,Ê70(2), pp.124-157.	NA
Proboscidea	Elephas_maximus	Calculated into Species Average	NA	1	Extant	Mass	NA	4048	2047000	Yes	Shoshani, J., Kupsky, W.J. and Marchant, G.H., 2006. Elephant brain: Part I: Gross morphology, functions, comparative anatomy, and evolution.ÊBrain research bulletin,Ê70(2), pp.124-157.	NA
Proboscidea	Loxodonta_africana	Calculated into Species Average	NA	1	Extant	Mass	NA	4420	3505000	Yes	Shoshani, J., Kupsky, W.J. and Marchant, G.H., 2006. Elephant brain: Part I: Gross morphology, functions, comparative anatomy, and evolution.ÊBrain research bulletin,Ê70(2), pp.124-157.	NA
Proboscidea	Loxodonta_africana	Calculated into Species Average	NA	1	Extant	Mass	NA	4050	1793000	Yes	Shoshani, J., Kupsky, W.J. and Marchant, G.H., 2006. Elephant brain: Part I: Gross morphology, functions, comparative anatomy, and evolution.ÊBrain research bulletin,Ê70(2), pp.124-157.	NA
Proboscidea	Loxodonta_africana	Calculated into Species Average	NA	1	Extant	Mass	NA	9000	4380100	Yes	Shoshani, J., Kupsky, W.J. and Marchant, G.H., 2006. Elephant brain: Part I: Gross morphology, functions, comparative anatomy, and evolution.ÊBrain research bulletin,Ê70(2), pp.124-157.	NA
Proboscidea	Loxodonta_africana	Calculated into Species Average	NA	1	Extant	Mass	NA	5712	6654000	Yes	Shoshani, J., Kupsky, W.J. and Marchant, G.H., 2006. Elephant brain: Part I: Gross morphology, functions, comparative anatomy, and evolution.ÊBrain research bulletin,Ê70(2), pp.124-157.	NA
Proboscidea	Loxodonta_africana	Calculated into Species Average	NA	1	Extant	Mass	NA	5300	5550000	Yes	Shoshani, J., Kupsky, W.J. and Marchant, G.H., 2006. Elephant brain: Part I: Gross morphology, functions, comparative anatomy, and evolution.ÊBrain research bulletin,Ê70(2), pp.124-157.	NA
Proboscidea	Loxodonta_africana	Calculated into Species Average	NA	1	Extant	Mass	NA	4480	2750000	Yes	Shoshani, J., Kupsky, W.J. and Marchant, G.H., 2006. Elephant brain: Part I: Gross morphology, functions, comparative anatomy, and evolution.ÊBrain research bulletin,Ê70(2), pp.124-157.	NA
Proboscidea	Loxodonta_africana	Calculated into Species Average	NA	1	Extant	Mass	NA	4210	4000000	Yes	Shoshani, J., Kupsky, W.J. and Marchant, G.H., 2006. Elephant brain: Part I: Gross morphology, functions, comparative anatomy, and evolution.ÊBrain research bulletin,Ê70(2), pp.124-157.	NA
Proboscidea	Loxodonta_africana	Calculated into Species Average	NA	1	Extant	Mass	NA	4100	2160000	Yes	Shoshani, J., Kupsky, W.J. and Marchant, G.H., 2006. Elephant brain: Part I: Gross morphology, functions, comparative anatomy, and evolution.ÊBrain research bulletin,Ê70(2), pp.124-157.	NA
Proboscidea	Loxodonta_africana	Calculated into Species Average	NA	1	Extant	Mass	NA	4000	2537000	Yes	Shoshani, J., Kupsky, W.J. and Marchant, G.H., 2006. Elephant brain: Part I: Gross morphology, functions, comparative anatomy, and evolution.ÊBrain research bulletin,Ê70(2), pp.124-157.	NA
Proboscidea	Loxodonta_africana	Calculated into Species Average	NA	1	Extant	Mass	NA	4000	5174400	Yes	Shoshani, J., Kupsky, W.J. and Marchant, G.H., 2006. Elephant brain: Part I: Gross morphology, functions, comparative anatomy, and evolution.ÊBrain research bulletin,Ê70(2), pp.124-157.	NA
Proboscidea	Mammut_americanum	Single Entry	NA	2	Extinct	Volume	4600	NA	4000000	Yes	Larramendi, A. and Palombo, M.R., 2015. Body Size, Biology and Encephalization Quotient of Palaeoloxodon ex gr. P. falconeri from Spinagallo Cave (Hyblean plateau, Sicily).ÊHystrix,Ê26(2).	Only brain mass was given in the text which the author calculated by multiplying endocast volume by 0.8
Proboscidea	Mammuthus_columbi	Single Entry	NA	1	Extinct	Volume	6232	NA	9500000	No	Benoit, J. et al. (2019) ÔBrain evolution in Proboscidea (Mammalia, Afrotheria) across the CenozoicÕ, Scientific Reports, 9(1), p. 9323. doi: 10.1038/s41598-019-45888-4.	Mean body mass from Phylacine
Proboscidea	Mammuthus_primigenius	Single Entry	NA	1	Extinct	Volume	4687	NA	6000000	No	Benoit, J. et al. (2019) ÔBrain evolution in Proboscidea (Mammalia, Afrotheria) across the CenozoicÕ, Scientific Reports, 9(1), p. 9323. doi: 10.1038/s41598-019-45888-4.	Mean body mass from Phylacine
Proboscidea	Palaeoloxodon_antiquus	Single Entry	NA	2	Extinct	Volume	9000	NA	11000000	Yes	Larramendi, A. and Palombo, M.R., 2015. Body Size, Biology and Encephalization Quotient of Palaeoloxodon ex gr. P. falconeri from Spinagallo Cave (Hyblean plateau, Sicily).ÊHystrix,Ê26(2).	Only brain mass was given in the text which the author calculated by multiplying endocast volume by 0.8
