# Supplementary material for: Small brains predisposed Late Quaternary mammals to extinction
Source: Sci Rep. 2022 Mar 31;12:3453. doi: 10.1038/s41598-022-07327-9 (PMC8971383; doi:10.1038/s41598-022-07327-9)
Supplement: Supplementary file 2 — Supplementary Information 2. [file 41598_2022_7327_MOESM2_ESM.csv]

Order	Family	Species	Orignial name in text	Sample size	Extinction Status	Method	Endocast Volume (ml)	Body Mass (g)	Body mass from same specimen as endocast volume	Reference	Remarks
Artiodactyla	Bovidae	Addax_nasomaculatus	NA	2	Extant	Mass	218.33	113500	Yes	Tsuboi, M. et al. (2018) ÔBreakdown of brainÐbody allometry and the encephalization of birds and mammalsÕ, Nature Ecology and Evolution. Springer US, 2(9), pp. 1492Ð1500. doi: 10.1038/s41559-018-0632-1.	NA
Artiodactyla	Bovidae	Aepyceros_melampus	NA	15	Extant	Mass	187.45	56181.33	Yes	Tsuboi, M. et al. (2018) ÔBreakdown of brainÐbody allometry and the encephalization of birds and mammalsÕ, Nature Ecology and Evolution. Springer US, 2(9), pp. 1492Ð1500. doi: 10.1038/s41559-018-0632-1.	NA
Artiodactyla	Bovidae	Alcelaphus_buselaphus	NA	6	Extant	Mass	322.21	139916.67	Yes	Tsuboi, M. et al. (2018) ÔBreakdown of brainÐbody allometry and the encephalization of birds and mammalsÕ, Nature Ecology and Evolution. Springer US, 2(9), pp. 1492Ð1500. doi: 10.1038/s41559-018-0632-1.	NA
Artiodactyla	Bovidae	Ammotragus_lervia	NA	2	Extant	Mass	227.45	61350	Yes	Tsuboi, M. et al. (2018) ÔBreakdown of brainÐbody allometry and the encephalization of birds and mammalsÕ, Nature Ecology and Evolution. Springer US, 2(9), pp. 1492Ð1500. doi: 10.1038/s41559-018-0632-1.	NA
Artiodactyla	Bovidae	Antidorcas_marsupialis	NA	15	Extant	Mass	146.11	36513.33	Yes	Tsuboi, M. et al. (2018) ÔBreakdown of brainÐbody allometry and the encephalization of birds and mammalsÕ, Nature Ecology and Evolution. Springer US, 2(9), pp. 1492Ð1500. doi: 10.1038/s41559-018-0632-1.	NA
Artiodactyla	Bovidae	Antilope_cervicapra	NA	3	Extant	Mass	146.26	28500	Yes	Tsuboi, M. et al. (2018) ÔBreakdown of brainÐbody allometry and the encephalization of birds and mammalsÕ, Nature Ecology and Evolution. Springer US, 2(9), pp. 1492Ð1500. doi: 10.1038/s41559-018-0632-1.	NA
Artiodactyla	Bovidae	Bison_bison	NA	1	Extant	Mass	365.95	54800	Yes	Crile, G. and Quiring, D.P., 1940. A record of the body weight and certain organ and gland weights of 3690 animals.	NA
Artiodactyla	Bovidae	Boselaphus_tragocamelus	NA	2	Extant	Mass	296.4	125000	Yes	Tsuboi, M. et al. (2018) ÔBreakdown of brainÐbody allometry and the encephalization of birds and mammalsÕ, Nature Ecology and Evolution. Springer US, 2(9), pp. 1492Ð1500. doi: 10.1038/s41559-018-0632-1.	NA
Artiodactyla	Bovidae	Capricornis_crispus	NA	59	Extant	Mass	141.24	32900	Yes	Honda, K., Tatsukawa, R. and Miura, S., 1987. Body and organ weights of free-ranging Japanese serow.ÊThe Journal of wildlife management, pp.678-680.	NA
Artiodactyla	Bovidae	Cephalophus_dorsalis	NA	1	Extant	Mass	99.04	13000	Yes	Tsuboi, M. et al. (2018) ÔBreakdown of brainÐbody allometry and the encephalization of birds and mammalsÕ, Nature Ecology and Evolution. Springer US, 2(9), pp. 1492Ð1500. doi: 10.1038/s41559-018-0632-1.	NA
Artiodactyla	Bovidae	Cephalophus_natalensis	NA	2	Extant	Mass	78.96	11500	Yes	Tsuboi, M. et al. (2018) ÔBreakdown of brainÐbody allometry and the encephalization of birds and mammalsÕ, Nature Ecology and Evolution. Springer US, 2(9), pp. 1492Ð1500. doi: 10.1038/s41559-018-0632-1.	NA
Artiodactyla	Bovidae	Cephalophus_nigrifrons	NA	3	Extant	Mass	88.17	13333.33	Yes	Tsuboi, M. et al. (2018) ÔBreakdown of brainÐbody allometry and the encephalization of birds and mammalsÕ, Nature Ecology and Evolution. Springer US, 2(9), pp. 1492Ð1500. doi: 10.1038/s41559-018-0632-1.	NA
Artiodactyla	Bovidae	Cephalophus_zebra	NA	1	Extant	Mass	88.17	10000	Yes	Tsuboi, M. et al. (2018) ÔBreakdown of brainÐbody allometry and the encephalization of birds and mammalsÕ, Nature Ecology and Evolution. Springer US, 2(9), pp. 1492Ð1500. doi: 10.1038/s41559-018-0632-1.	NA
Artiodactyla	Bovidae	Connochaetes_gnou	NA	1	Extant	Mass	333.5	150000	Yes	Tsuboi, M. et al. (2018) ÔBreakdown of brainÐbody allometry and the encephalization of birds and mammalsÕ, Nature Ecology and Evolution. Springer US, 2(9), pp. 1492Ð1500. doi: 10.1038/s41559-018-0632-1.	NA
Artiodactyla	Bovidae	Connochaetes_taurinus	NA	5	Extant	Mass	440.51	187092	Yes	Tsuboi, M. et al. (2018) ÔBreakdown of brainÐbody allometry and the encephalization of birds and mammalsÕ, Nature Ecology and Evolution. Springer US, 2(9), pp. 1492Ð1500. doi: 10.1038/s41559-018-0632-1.	NA
Artiodactyla	Bovidae	Damaliscus_lunatus	NA	6	Extant	Mass	300.79	107000	Yes	Tsuboi, M. et al. (2018) ÔBreakdown of brainÐbody allometry and the encephalization of birds and mammalsÕ, Nature Ecology and Evolution. Springer US, 2(9), pp. 1492Ð1500. doi: 10.1038/s41559-018-0632-1.	NA
Artiodactyla	Bovidae	Eudorcas_rufifrons	NA	3	Extant	Mass	103.77	26000	Yes	Tsuboi, M. et al. (2018) ÔBreakdown of brainÐbody allometry and the encephalization of birds and mammalsÕ, Nature Ecology and Evolution. Springer US, 2(9), pp. 1492Ð1500. doi: 10.1038/s41559-018-0632-1.	NA
Artiodactyla	Bovidae	Eudorcas_thomsonii	NA	9	Extant	Mass	94.29	20526.67	Yes	Average - All references in appendix	NA
Artiodactyla	Bovidae	Gazella_dorcas	NA	6	Extant	Mass	76.54	16211.67	Yes	Tsuboi, M. et al. (2018) ÔBreakdown of brainÐbody allometry and the encephalization of birds and mammalsÕ, Nature Ecology and Evolution. Springer US, 2(9), pp. 1492Ð1500. doi: 10.1038/s41559-018-0632-1.	NA
Artiodactyla	Bovidae	Hippotragus_equinus	NA	11	Extant	Mass	424.7	242909.09	Yes	Tsuboi, M. et al. (2018) ÔBreakdown of brainÐbody allometry and the encephalization of birds and mammalsÕ, Nature Ecology and Evolution. Springer US, 2(9), pp. 1492Ð1500. doi: 10.1038/s41559-018-0632-1.	NA
Artiodactyla	Bovidae	Hippotragus_niger	NA	1	Extant	Mass	307.82	165000	Yes	Tsuboi, M. et al. (2018) ÔBreakdown of brainÐbody allometry and the encephalization of birds and mammalsÕ, Nature Ecology and Evolution. Springer US, 2(9), pp. 1492Ð1500. doi: 10.1038/s41559-018-0632-1.	NA
Artiodactyla	Bovidae	Kobus_ellipsiprymnus	NA	7	Extant	Mass	343.57	220600	Yes	Tsuboi, M. et al. (2018) ÔBreakdown of brainÐbody allometry and the encephalization of birds and mammalsÕ, Nature Ecology and Evolution. Springer US, 2(9), pp. 1492Ð1500. doi: 10.1038/s41559-018-0632-1.	NA
Artiodactyla	Bovidae	Kobus_kob	NA	1	Extant	Mass	221.08	110000	Yes	Tsuboi, M. et al. (2018) ÔBreakdown of brainÐbody allometry and the encephalization of birds and mammalsÕ, Nature Ecology and Evolution. Springer US, 2(9), pp. 1492Ð1500. doi: 10.1038/s41559-018-0632-1.	NA
Artiodactyla	Bovidae	Kobus_leche	NA	3	Extant	Mass	241.78	121666.67	Yes	Tsuboi, M. et al. (2018) ÔBreakdown of brainÐbody allometry and the encephalization of birds and mammalsÕ, Nature Ecology and Evolution. Springer US, 2(9), pp. 1492Ð1500. doi: 10.1038/s41559-018-0632-1.	NA
Artiodactyla	Bovidae	Litocranius_walleri	NA	2	Extant	Mass	167.01	58250	Yes	Tsuboi, M. et al. (2018) ÔBreakdown of brainÐbody allometry and the encephalization of birds and mammalsÕ, Nature Ecology and Evolution. Springer US, 2(9), pp. 1492Ð1500. doi: 10.1038/s41559-018-0632-1.	NA
Artiodactyla	Bovidae	Madoqua_kirkii	NA	11	Extant	Mass	35.38	4806.36	Yes	Average - All references in appendix	NA
Artiodactyla	Bovidae	Nanger_dama	NA	2	Extant	Mass	161.45	60000	Yes	Tsuboi, M. et al. (2018) ÔBreakdown of brainÐbody allometry and the encephalization of birds and mammalsÕ, Nature Ecology and Evolution. Springer US, 2(9), pp. 1492Ð1500. doi: 10.1038/s41559-018-0632-1.	NA
Artiodactyla	Bovidae	Nanger_granti	NA	5	Extant	Mass	157.29	47600	Yes	Tsuboi, M. et al. (2018) ÔBreakdown of brainÐbody allometry and the encephalization of birds and mammalsÕ, Nature Ecology and Evolution. Springer US, 2(9), pp. 1492Ð1500. doi: 10.1038/s41559-018-0632-1.	NA
Artiodactyla	Bovidae	Neotragus_moschatus	NA	2	Extant	Mass	35.41	3350	Yes	Tsuboi, M. et al. (2018) ÔBreakdown of brainÐbody allometry and the encephalization of birds and mammalsÕ, Nature Ecology and Evolution. Springer US, 2(9), pp. 1492Ð1500. doi: 10.1038/s41559-018-0632-1.	NA
Artiodactyla	Bovidae	Oreotragus_oreotragus	NA	3	Extant	Mass	61.67	12000	Yes	Tsuboi, M. et al. (2018) ÔBreakdown of brainÐbody allometry and the encephalization of birds and mammalsÕ, Nature Ecology and Evolution. Springer US, 2(9), pp. 1492Ð1500. doi: 10.1038/s41559-018-0632-1.	NA
Artiodactyla	Bovidae	Oryx_beisa	NA	1	Extant	Mass	305.59	107000	Yes	Tsuboi, M. et al. (2018) ÔBreakdown of brainÐbody allometry and the encephalization of birds and mammalsÕ, Nature Ecology and Evolution. Springer US, 2(9), pp. 1492Ð1500. doi: 10.1038/s41559-018-0632-1.	NA
Artiodactyla	Bovidae	Oryx_dammah	NA	2	Extant	Mass	262.15	129500	Yes	Tsuboi, M. et al. (2018) ÔBreakdown of brainÐbody allometry and the encephalization of birds and mammalsÕ, Nature Ecology and Evolution. Springer US, 2(9), pp. 1492Ð1500. doi: 10.1038/s41559-018-0632-1.	NA
Artiodactyla	Bovidae	Oryx_gazella	NA	5	Extant	Mass	322.35	134000	Yes	Tsuboi, M. et al. (2018) ÔBreakdown of brainÐbody allometry and the encephalization of birds and mammalsÕ, Nature Ecology and Evolution. Springer US, 2(9), pp. 1492Ð1500. doi: 10.1038/s41559-018-0632-1.	NA
Artiodactyla	Bovidae	Ourebia_ourebi	NA	6	Extant	Mass	61.49	14616.67	Yes	Tsuboi, M. et al. (2018) ÔBreakdown of brainÐbody allometry and the encephalization of birds and mammalsÕ, Nature Ecology and Evolution. Springer US, 2(9), pp. 1492Ð1500. doi: 10.1038/s41559-018-0632-1.	NA
Artiodactyla	Bovidae	Ovis_ammon	NA	3	Extant	Mass	118	40000	Yes	Tsuboi, M. et al. (2018) ÔBreakdown of brainÐbody allometry and the encephalization of birds and mammalsÕ, Nature Ecology and Evolution. Springer US, 2(9), pp. 1492Ð1500. doi: 10.1038/s41559-018-0632-1.	NA
Artiodactyla	Bovidae	Philantomba_maxwellii	NA	4	Extant	Mass	39.67	3356.75	Yes	Tsuboi, M. et al. (2018) ÔBreakdown of brainÐbody allometry and the encephalization of birds and mammalsÕ, Nature Ecology and Evolution. Springer US, 2(9), pp. 1492Ð1500. doi: 10.1038/s41559-018-0632-1.	NA
Artiodactyla	Bovidae	Philantomba_monticola	Cephalophus_monticola	2	Extant	Mass	43.15	4900	Yes	Tsuboi, M. et al. (2018) ÔBreakdown of brainÐbody allometry and the encephalization of birds and mammalsÕ, Nature Ecology and Evolution. Springer US, 2(9), pp. 1492Ð1500. doi: 10.1038/s41559-018-0632-1.	NA
Artiodactyla	Bovidae	Raphicerus_campestris	NA	12	Extant	Mass	53.02	10036.67	Yes	Average - All references in appendix	NA
Artiodactyla	Bovidae	Raphicerus_melanotis	NA	2	Extant	Mass	60.05	10650	Yes	Tsuboi, M. et al. (2018) ÔBreakdown of brainÐbody allometry and the encephalization of birds and mammalsÕ, Nature Ecology and Evolution. Springer US, 2(9), pp. 1492Ð1500. doi: 10.1038/s41559-018-0632-1.	NA
Artiodactyla	Bovidae	Redunca_arundinum	NA	6	Extant	Mass	148.27	59750	Yes	Tsuboi, M. et al. (2018) ÔBreakdown of brainÐbody allometry and the encephalization of birds and mammalsÕ, Nature Ecology and Evolution. Springer US, 2(9), pp. 1492Ð1500. doi: 10.1038/s41559-018-0632-1.	NA
Artiodactyla	Bovidae	Redunca_fulvorufula	NA	2	Extant	Mass	129.09	33000	Yes	Tsuboi, M. et al. (2018) ÔBreakdown of brainÐbody allometry and the encephalization of birds and mammalsÕ, Nature Ecology and Evolution. Springer US, 2(9), pp. 1492Ð1500. doi: 10.1038/s41559-018-0632-1.	NA
Artiodactyla	Bovidae	Redunca_redunca	NA	3	Extant	Mass	124.16	37800	Yes	Average - All references in appendix	NA
Artiodactyla	Bovidae	Rupicapra_rupicapra	NA	3	Extant	Mass	126.15	27166.67	Yes	Tsuboi, M. et al. (2018) ÔBreakdown of brainÐbody allometry and the encephalization of birds and mammalsÕ, Nature Ecology and Evolution. Springer US, 2(9), pp. 1492Ð1500. doi: 10.1038/s41559-018-0632-1.	NA
Artiodactyla	Bovidae	Saiga_tatarica	NA	1	Extant	Mass	97.52	40000	Yes	Tsuboi, M. et al. (2018) ÔBreakdown of brainÐbody allometry and the encephalization of birds and mammalsÕ, Nature Ecology and Evolution. Springer US, 2(9), pp. 1492Ð1500. doi: 10.1038/s41559-018-0632-1.	NA
Artiodactyla	Bovidae	Sylvicapra_grimmia	NA	9	Extant	Mass	81.26	12111.11	Yes	Tsuboi, M. et al. (2018) ÔBreakdown of brainÐbody allometry and the encephalization of birds and mammalsÕ, Nature Ecology and Evolution. Springer US, 2(9), pp. 1492Ð1500. doi: 10.1038/s41559-018-0632-1.	NA
Artiodactyla	Bovidae	Syncerus_caffer	NA	7	Extant	Mass	647.24	655411.43	Yes	Average - All references in appendix	NA
Artiodactyla	Bovidae	Taurotragus_oryx	NA	3	Extant	Mass	569.35	670000	Yes	Tsuboi, M. et al. (2018) ÔBreakdown of brainÐbody allometry and the encephalization of birds and mammalsÕ, Nature Ecology and Evolution. Springer US, 2(9), pp. 1492Ð1500. doi: 10.1038/s41559-018-0632-1.	NA
Artiodactyla	Bovidae	Tragelaphus_angasii	NA	1	Extant	Mass	246.59	135000	Yes	Tsuboi, M. et al. (2018) ÔBreakdown of brainÐbody allometry and the encephalization of birds and mammalsÕ, Nature Ecology and Evolution. Springer US, 2(9), pp. 1492Ð1500. doi: 10.1038/s41559-018-0632-1.	NA
Artiodactyla	Bovidae	Tragelaphus_buxtoni	NA	1	Extant	Mass	361.47	280000	Yes	Tsuboi, M. et al. (2018) ÔBreakdown of brainÐbody allometry and the encephalization of birds and mammalsÕ, Nature Ecology and Evolution. Springer US, 2(9), pp. 1492Ð1500. doi: 10.1038/s41559-018-0632-1.	NA
Artiodactyla	Bovidae	Tragelaphus_eurycerus	NA	1	Extant	Mass	416.42	210000	Yes	Tsuboi, M. et al. (2018) ÔBreakdown of brainÐbody allometry and the encephalization of birds and mammalsÕ, Nature Ecology and Evolution. Springer US, 2(9), pp. 1492Ð1500. doi: 10.1038/s41559-018-0632-1.	NA
Artiodactyla	Bovidae	Tragelaphus_imberbis	NA	1	Extant	Mass	232.17	140000	Yes	Tsuboi, M. et al. (2018) ÔBreakdown of brainÐbody allometry and the encephalization of birds and mammalsÕ, Nature Ecology and Evolution. Springer US, 2(9), pp. 1492Ð1500. doi: 10.1038/s41559-018-0632-1.	NA
Artiodactyla	Bovidae	Tragelaphus_scriptus	NA	4	Extant	Mass	162.05	40387.5	Yes	Tsuboi, M. et al. (2018) ÔBreakdown of brainÐbody allometry and the encephalization of birds and mammalsÕ, Nature Ecology and Evolution. Springer US, 2(9), pp. 1492Ð1500. doi: 10.1038/s41559-018-0632-1.	NA
Artiodactyla	Bovidae	Tragelaphus_spekii	NA	2	Extant	Mass	169.72	48500	Yes	Tsuboi, M. et al. (2018) ÔBreakdown of brainÐbody allometry and the encephalization of birds and mammalsÕ, Nature Ecology and Evolution. Springer US, 2(9), pp. 1492Ð1500. doi: 10.1038/s41559-018-0632-1.	NA
Artiodactyla	Bovidae	Tragelaphus_strepsiceros	NA	2	Extant	Mass	417.62	280000	Yes	Tsuboi, M. et al. (2018) ÔBreakdown of brainÐbody allometry and the encephalization of birds and mammalsÕ, Nature Ecology and Evolution. Springer US, 2(9), pp. 1492Ð1500. doi: 10.1038/s41559-018-0632-1.	NA
Artiodactyla	Camelidae	Camelops_hesternus	NA	1	Extinct	Volume	990	1100000	Yes	Jerison, H. J. (1971) ÔQuantitative Analysis of the Evolution of the Camelid BrainÕ, The American Naturalist. doi: 10.1086/282720.	NA
Artiodactyla	Camelidae	Camelus_bactrianus	NA	1	Extant	Mass	631.98	450000	Yes	Jerison, H. J. (1971) ÔQuantitative Analysis of the Evolution of the Camelid BrainÕ, The American Naturalist. doi: 10.1086/282720.	NA
Artiodactyla	Camelidae	Camelus_dromedarius	NA	1	Extant	Mass	850.32	4.00E+05	Yes	Tsuboi, M. et al. (2018) ÔBreakdown of brainÐbody allometry and the encephalization of birds and mammalsÕ, Nature Ecology and Evolution. Springer US, 2(9), pp. 1492Ð1500. doi: 10.1038/s41559-018-0632-1.	NA
Artiodactyla	Camelidae	Lama_guanicoe	NA	1	Extant	Mass	300.57	88000	Yes	Jerison, H. J. (1971) ÔQuantitative Analysis of the Evolution of the Camelid BrainÕ, The American Naturalist. doi: 10.1086/282720.	NA
Artiodactyla	Camelidae	Vicugna_vicugna	NA	1	Extant	Mass	214.44	45000	Yes	Tsuboi, M. et al. (2018) ÔBreakdown of brainÐbody allometry and the encephalization of birds and mammalsÕ, Nature Ecology and Evolution. Springer US, 2(9), pp. 1492Ð1500. doi: 10.1038/s41559-018-0632-1.	NA
Artiodactyla	Cervidae	Alces_alces	NA	2	Extant	Mass	464.22	236080	Yes	Tsuboi, M. et al. (2018) ÔBreakdown of brainÐbody allometry and the encephalization of birds and mammalsÕ, Nature Ecology and Evolution. Springer US, 2(9), pp. 1492Ð1500. doi: 10.1038/s41559-018-0632-1.	NA
Artiodactyla	Cervidae	Antifer_ensenadensis	NA	1	Extinct	Volume	313.32	206930	Yes	Fontoura, E. et al. (2020) ÔVirtual brain endocast of Antifer (Mammalia: Cervidae), an extinct large cervid from South AmericaÕ, Journal of Morphology, (July), pp. 1Ð18. doi: 10.1002/jmor.21243.	NA
Artiodactyla	Cervidae	Axis_axis	NA	1	Extant	Mass	237.71	88450	Yes	Crile G and Quiring DP (1940), A record of the body weight and certain organ and gland weights of 3690 animals, Ohio J Sci 40:219-259.	NA
Artiodactyla	Cervidae	Axis_porcinus	NA	1	Extant	Mass	152.66	30000	Yes	Tsuboi, M. et al. (2018) ÔBreakdown of brainÐbody allometry and the encephalization of birds and mammalsÕ, Nature Ecology and Evolution. Springer US, 2(9), pp. 1492Ð1500. doi: 10.1038/s41559-018-0632-1.	NA
Artiodactyla	Cervidae	Capreolus_capreolus	NA	6	Extant	Mass	98.69	15557.33	Yes	Tsuboi, M. et al. (2018) ÔBreakdown of brainÐbody allometry and the encephalization of birds and mammalsÕ, Nature Ecology and Evolution. Springer US, 2(9), pp. 1492Ð1500. doi: 10.1038/s41559-018-0632-1.	NA
Artiodactyla	Cervidae	Cervus_canadensis	NA	1	Extant	Mass	479.41	2.00E+05	Yes	Tsuboi, M. et al. (2018) ÔBreakdown of brainÐbody allometry and the encephalization of birds and mammalsÕ, Nature Ecology and Evolution. Springer US, 2(9), pp. 1492Ð1500. doi: 10.1038/s41559-018-0632-1.	NA
Artiodactyla	Cervidae	Cervus_elaphus	NA	4	Extant	Mass	388.1	129007.5	Yes	Tsuboi, M. et al. (2018) ÔBreakdown of brainÐbody allometry and the encephalization of birds and mammalsÕ, Nature Ecology and Evolution. Springer US, 2(9), pp. 1492Ð1500. doi: 10.1038/s41559-018-0632-1.	NA
Artiodactyla	Cervidae	Dama_dama	NA	2	Extant	Mass	242.98	58597.5	Yes	Tsuboi, M. et al. (2018) ÔBreakdown of brainÐbody allometry and the encephalization of birds and mammalsÕ, Nature Ecology and Evolution. Springer US, 2(9), pp. 1492Ð1500. doi: 10.1038/s41559-018-0632-1.	NA
Artiodactyla	Cervidae	Megaloceros_giganteus	NA	1	Extinct	Volume	709.16	699842	No	Klinkhamer, A. J. et al. (2019) ÔHead to head: The case for fighting behaviour in Megaloceros giganteus using finite-element analysisÕ, Proceedings of the Royal Society B: Biological Sciences. doi: 10.1098/rspb.2019.1873.	Endocranial volume derived by endomaker, Mean body mass from Phylacine
Artiodactyla	Cervidae	Muntiacus_muntjak	NA	2	Extant	Mass	133.45	16300	Yes	Tsuboi, M. et al. (2018) ÔBreakdown of brainÐbody allometry and the encephalization of birds and mammalsÕ, Nature Ecology and Evolution. Springer US, 2(9), pp. 1492Ð1500. doi: 10.1038/s41559-018-0632-1.	NA
Artiodactyla	Cervidae	Odocoileus_hemionus	NA	1	Extant	Mass	203.7	33113	Yes	Tsuboi, M. et al. (2018) ÔBreakdown of brainÐbody allometry and the encephalization of birds and mammalsÕ, Nature Ecology and Evolution. Springer US, 2(9), pp. 1492Ð1500. doi: 10.1038/s41559-018-0632-1.	NA
Artiodactyla	Cervidae	Odocoileus_virginianus	NA	6	Extant	Mass	181.94	46280.5	Yes	Average - All references in appendix	NA
Artiodactyla	Cervidae	Rangifer_tarandus	NA	5	Extant	Mass	319.65	99156	Yes	Average - All references in appendix	NA
Artiodactyla	Cervidae	Rusa_unicolor	NA	1	Extant	Mass	420.91	116000	Yes	Tsuboi, M. et al. (2018) ÔBreakdown of brainÐbody allometry and the encephalization of birds and mammalsÕ, Nature Ecology and Evolution. Springer US, 2(9), pp. 1492Ð1500. doi: 10.1038/s41559-018-0632-1.	NA
Artiodactyla	Giraffidae	Giraffa_camelopardalis	NA	3	Extant	Mass	839.68	703333.33	Yes	Gra•c, J.-M. et al. (2017) ÔThe Brain of the Giraffe ( Giraffa Camelopardalis ): Surface Configuration, Encephalization Quotient, and Analysis of the Existing LiteratureÕ, The Anatomical Record, 300(8), pp. 1502Ð1511. doi: 10.1002/ar.23593.	NA
Artiodactyla	Giraffidae	Okapia_johnstoni	NA	1	Extant	Mass	524.52	240000	Yes	Tsuboi, M. et al. (2018) ÔBreakdown of brainÐbody allometry and the encephalization of birds and mammalsÕ, Nature Ecology and Evolution. Springer US, 2(9), pp. 1492Ð1500. doi: 10.1038/s41559-018-0632-1.	NA
Artiodactyla	Hippopotamidae	Choeropsis_liberiensis	NA	7	Extant	Volume	350	228000	Yes	Weston, E. M. and Lister, A. M. (2009) ÔInsular dwarfism in hippos and a model for brain size reduction in Homo floresiensisÕ, Nature, 459(7243), pp. 85Ð88. doi: 10.1038/nature07922.	NA
Artiodactyla	Hippopotamidae	Hippopotamus_amphibius	NA	2	Extant	Mass	700.22	947000	Yes	Crile G and Quiring DP (1940), A record of the body weight and certain organ and gland weights of 3690 animals, Ohio J Sci 40:219-259.	NA
Artiodactyla	Hippopotamidae	Hippopotamus_lemerlei	NA	29	Extinct	Volume	380	374000	Yes	Weston, E. M. and Lister, A. M. (2009) ÔInsular dwarfism in hippos and a model for brain size reduction in Homo floresiensisÕ, Nature, 459(7243), pp. 85Ð88. doi: 10.1038/nature07922.	NA
Artiodactyla	Hippopotamidae	Hippopotamus_madagascariensis	NA	19	Extinct	Volume	421	393000	Yes	Weston, E. M. and Lister, A. M. (2009) ÔInsular dwarfism in hippos and a model for brain size reduction in Homo floresiensisÕ, Nature, 459(7243), pp. 85Ð88. doi: 10.1038/nature07922.	NA
Artiodactyla	Suidae	Phacochoerus_aethiopicus	NA	1	Extant	Mass	134	65320	Yes	Crile, G. and Quiring, D.P., 1940. A record of the body weight and certain organ and gland weights of 3690 animals.	NA
Artiodactyla	Suidae	Phacochoerus_africanus	NA	1	Extant	Mass	142.23	67000	Yes	Tsuboi, M. et al. (2018) ÔBreakdown of brainÐbody allometry and the encephalization of birds and mammalsÕ, Nature Ecology and Evolution. Springer US, 2(9), pp. 1492Ð1500. doi: 10.1038/s41559-018-0632-1.	NA
Artiodactyla	Suidae	Sus_scrofa	NA	18	Extant	Mass	182.46	61637.83	Yes	Tsuboi, M. et al. (2018) ÔBreakdown of brainÐbody allometry and the encephalization of birds and mammalsÕ, Nature Ecology and Evolution. Springer US, 2(9), pp. 1492Ð1500. doi: 10.1038/s41559-018-0632-1.	NA
Artiodactyla	Tayassuidae	Pecari_tajacu	NA	3	Extant	Mass	106.18	18849.33	Yes	Average - All references in appendix	NA
Artiodactyla	Tayassuidae	Tayassu_pecari	NA	2	Extant	Mass	156.84	32233	Yes	Tsuboi, M. et al. (2018) ÔBreakdown of brainÐbody allometry and the encephalization of birds and mammalsÕ, Nature Ecology and Evolution. Springer US, 2(9), pp. 1492Ð1500. doi: 10.1038/s41559-018-0632-1.	NA
Artiodactyla	Tragulidae	Moschiola_meminna	NA	6	Extant	Mass	17.23	2492.67	Yes	Tsuboi, M. et al. (2018) ÔBreakdown of brainÐbody allometry and the encephalization of birds and mammalsÕ, Nature Ecology and Evolution. Springer US, 2(9), pp. 1492Ð1500. doi: 10.1038/s41559-018-0632-1.	NA
Artiodactyla	Tragulidae	Tragulus_javanicus	NA	1	Extant	Mass	16.23	2037	Yes	Tsuboi, M. et al. (2018) ÔBreakdown of brainÐbody allometry and the encephalization of birds and mammalsÕ, Nature Ecology and Evolution. Springer US, 2(9), pp. 1492Ð1500. doi: 10.1038/s41559-018-0632-1.	NA
Artiodactyla	Tragulidae	Tragulus_napu	NA	2	Extant	Mass	18.9	2590	Yes	Tsuboi, M. et al. (2018) ÔBreakdown of brainÐbody allometry and the encephalization of birds and mammalsÕ, Nature Ecology and Evolution. Springer US, 2(9), pp. 1492Ð1500. doi: 10.1038/s41559-018-0632-1.	NA
Carnivora	Ailuridae	Ailurus_fulgens	NA	2	Extant	Mass	46.3	5595	Yes	Tsuboi, M. et al. (2018) ÔBreakdown of brainÐbody allometry and the encephalization of birds and mammalsÕ, Nature Ecology and Evolution. Springer US, 2(9), pp. 1492Ð1500. doi: 10.1038/s41559-018-0632-1.	NA
Carnivora	Canidae	Canis_adustus	NA	1	Extant	Mass	59.51	12000	Yes	Tsuboi, M. et al. (2018) ÔBreakdown of brainÐbody allometry and the encephalization of birds and mammalsÕ, Nature Ecology and Evolution. Springer US, 2(9), pp. 1492Ð1500. doi: 10.1038/s41559-018-0632-1.	NA
Carnivora	Canidae	Canis_aureus	NA	1	Extant	Mass	90.02	18000	Yes	Tsuboi, M. et al. (2018) ÔBreakdown of brainÐbody allometry and the encephalization of birds and mammalsÕ, Nature Ecology and Evolution. Springer US, 2(9), pp. 1492Ð1500. doi: 10.1038/s41559-018-0632-1.	NA
Carnivora	Canidae	Canis_dirus	NA	1	Extinct	Volume	190	56000	Yes	Jerison, H. J. Evolution of the Brain and Intelligence (Academic Press, New York, 1973).	NA
Carnivora	Canidae	Canis_hallstromi	NA	1	Extant	Volume	74.1	11030	Yes	Smith, B.P., Lucas, T.A., Norris, R.M. and Henneberg, M., 2018. Brain size/body weight in the dingo (Canis dingo): comparisons with domestic and wild canids. Australian Journal of Zoology, 65(5), pp.292-301.	Did not list sample size, assuming 1
Carnivora	Canidae	Canis_latrans	NA	2	Extant	Mass	103.5	15255	Yes	Average - All references in appendix	NA
Carnivora	Canidae	Canis_lupus	NA	39	Extant	Volume	139.8	27500	Yes	Smith, B.P., Lucas, T.A., Norris, R.M. and Henneberg, M., 2018. Brain size/body weight in the dingo (Canis dingo): comparisons with domestic and wild canids. Australian Journal of Zoology, 65(5), pp.292-301.	NA
Carnivora	Canidae	Canis_lupus_dingo	NA	128	Extant	Volume	91.49	13160	Yes	Smith, B.P., Lucas, T.A., Norris, R.M. and Henneberg, M., 2018. Brain size/body weight in the dingo (Canis dingo): comparisons with domestic and wild canids. Australian Journal of Zoology, 65(5), pp.292-301.	NA
Carnivora	Canidae	Canis_mesomelas	NA	4	Extant	Mass	57.33	6925	Yes	Average - All references in appendix	NA
Carnivora	Canidae	Chrysocyon_brachyurus	NA	1	Extant	Mass	144.2	24000	Yes	Tsuboi, M. et al. (2018) ÔBreakdown of brainÐbody allometry and the encephalization of birds and mammalsÕ, Nature Ecology and Evolution. Springer US, 2(9), pp. 1492Ð1500. doi: 10.1038/s41559-018-0632-1.	NA
Carnivora	Canidae	Lycaon_pictus	NA	1	Extant	Mass	148.26	30000	Yes	Tsuboi, M. et al. (2018) ÔBreakdown of brainÐbody allometry and the encephalization of birds and mammalsÕ, Nature Ecology and Evolution. Springer US, 2(9), pp. 1492Ð1500. doi: 10.1038/s41559-018-0632-1.	NA
Carnivora	Canidae	Otocyon_megalotis	NA	3	Extant	Mass	30.2	3845	Yes	Tsuboi, M. et al. (2018) ÔBreakdown of brainÐbody allometry and the encephalization of birds and mammalsÕ, Nature Ecology and Evolution. Springer US, 2(9), pp. 1492Ð1500. doi: 10.1038/s41559-018-0632-1.	NA
Carnivora	Canidae	Urocyon_cinereoargenteus	NA	2	Extant	Mass	42.6	5374.5	Yes	Tsuboi, M. et al. (2018) ÔBreakdown of brainÐbody allometry and the encephalization of birds and mammalsÕ, Nature Ecology and Evolution. Springer US, 2(9), pp. 1492Ð1500. doi: 10.1038/s41559-018-0632-1.	NA
Carnivora	Canidae	Vulpes_lagopus	NA	2	Extant	Mass	48.39	5692.5	Yes	Average - All references in appendix	NA
Carnivora	Canidae	Vulpes_rueppellii	NA	1	Extant	Mass	32.86	3000	Yes	Tsuboi, M. et al. (2018) ÔBreakdown of brainÐbody allometry and the encephalization of birds and mammalsÕ, Nature Ecology and Evolution. Springer US, 2(9), pp. 1492Ð1500. doi: 10.1038/s41559-018-0632-1.	NA
Carnivora	Canidae	Vulpes_velox	NA	1	Extant	Mass	33.18	3000	Yes	Tsuboi, M. et al. (2018) ÔBreakdown of brainÐbody allometry and the encephalization of birds and mammalsÕ, Nature Ecology and Evolution. Springer US, 2(9), pp. 1492Ð1500. doi: 10.1038/s41559-018-0632-1.	NA
Carnivora	Canidae	Vulpes_vulpes	NA	8	Extant	Mass	51.82	5451.69	Yes	Average - All references in appendix	NA
Carnivora	Canidae	Vulpes_zerda	NA	1	Extant	Mass	20.9	1700	Yes	Tsuboi, M. et al. (2018) ÔBreakdown of brainÐbody allometry and the encephalization of birds and mammalsÕ, Nature Ecology and Evolution. Springer US, 2(9), pp. 1492Ð1500. doi: 10.1038/s41559-018-0632-1.	NA
Carnivora	Eupleridae	Cryptoprocta_ferox	NA	1	Extant	Volume	35.5	9500	Yes	Stankowich, T. and Romero, A. N. (2017) ÔThe correlated evolution of antipredator defences and brain size in mammalsÕ, Proceedings of the Royal Society B: Biological Sciences, 284(1846), p. 20161857. doi: 10.1098/rspb.2016.1857.	NA
Carnivora	Felidae	Acinonyx_jubatus	NA	1	Extant	Mass	122.29	65000	Yes	Tsuboi, M. et al. (2018) ÔBreakdown of brainÐbody allometry and the encephalization of birds and mammalsÕ, Nature Ecology and Evolution. Springer US, 2(9), pp. 1492Ð1500. doi: 10.1038/s41559-018-0632-1.	NA
Carnivora	Felidae	Caracal_caracal	NA	1	Extant	Mass	68.89	18000	Yes	Tsuboi, M. et al. (2018) ÔBreakdown of brainÐbody allometry and the encephalization of birds and mammalsÕ, Nature Ecology and Evolution. Springer US, 2(9), pp. 1492Ð1500. doi: 10.1038/s41559-018-0632-1.	NA
Carnivora	Felidae	Felis_silvestris	NA	3	Extant	Mass	37.09	5133.33	Yes	Average - All references in appendix	NA
Carnivora	Felidae	Herpailurus_yagouaroundi	Puma_yagouaroundi	1	Extant	Mass	59.19	9400	Yes	Tsuboi, M. et al. (2018) ÔBreakdown of brainÐbody allometry and the encephalization of birds and mammalsÕ, Nature Ecology and Evolution. Springer US, 2(9), pp. 1492Ð1500. doi: 10.1038/s41559-018-0632-1.	NA
Carnivora	Felidae	Leopardus_pardalis	NA	3	Extant	Mass	71.02	13017	Yes	Tsuboi, M. et al. (2018) ÔBreakdown of brainÐbody allometry and the encephalization of birds and mammalsÕ, Nature Ecology and Evolution. Springer US, 2(9), pp. 1492Ð1500. doi: 10.1038/s41559-018-0632-1.	NA
Carnivora	Felidae	Leopardus_tigrinus	NA	1	Extant	Mass	27.87	2800	Yes	Tsuboi, M. et al. (2018) ÔBreakdown of brainÐbody allometry and the encephalization of birds and mammalsÕ, Nature Ecology and Evolution. Springer US, 2(9), pp. 1492Ð1500. doi: 10.1038/s41559-018-0632-1.	NA
Carnivora	Felidae	Leptailurus_serval	NA	2	Extant	Mass	64.21	14670	Yes	Tsuboi, M. et al. (2018) ÔBreakdown of brainÐbody allometry and the encephalization of birds and mammalsÕ, Nature Ecology and Evolution. Springer US, 2(9), pp. 1492Ð1500. doi: 10.1038/s41559-018-0632-1.	NA
Carnivora	Felidae	Lynx_canadensis	NA	3	Extant	Mass	75.42	13989.67	Yes	Tsuboi, M. et al. (2018) ÔBreakdown of brainÐbody allometry and the encephalization of birds and mammalsÕ, Nature Ecology and Evolution. Springer US, 2(9), pp. 1492Ð1500. doi: 10.1038/s41559-018-0632-1.	NA
Carnivora	Felidae	Lynx_rufus	NA	1	Extant	Mass	68.68	6350	Yes	Tsuboi, M. et al. (2018) ÔBreakdown of brainÐbody allometry and the encephalization of birds and mammalsÕ, Nature Ecology and Evolution. Springer US, 2(9), pp. 1492Ð1500. doi: 10.1038/s41559-018-0632-1.	NA
Carnivora	Felidae	Panthera_atrox	NA	2	Extinct	Volume	331.5	313700	Yes	Average - All references in appendix	NA
Carnivora	Felidae	Panthera_leo	NA	9	Extant	Mass	251.89	126077.78	Yes	Average - All references in appendix	NA
Carnivora	Felidae	Panthera_onca	NA	1	Extant	Mass	158.15	34470	Yes	Crile, G. and Quiring, D.P., 1940. A record of the body weight and certain organ and gland weights of 3690 animals.	NA
Carnivora	Felidae	Panthera_pardus	NA	3	Extant	Mass	175.45	58100	Yes	Average - All references in appendix	NA
Carnivora	Felidae	Panthera_tigris	NA	3	Extant	Mass	300.25	216333.33	Yes	Average - All references in appendix	NA
Carnivora	Felidae	Panthera_uncia	NA	1	Extant	Mass	233.05	130000	Yes	Tsuboi, M. et al. (2018) ÔBreakdown of brainÐbody allometry and the encephalization of birds and mammalsÕ, Nature Ecology and Evolution. Springer US, 2(9), pp. 1492Ð1500. doi: 10.1038/s41559-018-0632-1.	NA
Carnivora	Felidae	Puma_concolor	NA	2	Extant	Mass	176.99	79716	Yes	Tsuboi, M. et al. (2018) ÔBreakdown of brainÐbody allometry and the encephalization of birds and mammalsÕ, Nature Ecology and Evolution. Springer US, 2(9), pp. 1492Ð1500. doi: 10.1038/s41559-018-0632-1.	NA
Carnivora	Felidae	Smilodon_californicus	NA	1	Extinct	Volume	220	330000	Yes	Jerison, H. J. Evolution of the Brain and Intelligence (Academic Press, New York, 1973).	NA
Carnivora	Herpestidae	Atilax_paludinosus	NA	4	Extant	Volume	26.87	3300	Yes	Stankowich, T. and Romero, A. N. (2017) ÔThe correlated evolution of antipredator defences and brain size in mammalsÕ, Proceedings of the Royal Society B: Biological Sciences, 284(1846), p. 20161857. doi: 10.1098/rspb.2016.1857.	NA
Carnivora	Herpestidae	Herpestes_ichneumon	NA	1	Extant	Mass	36.69	8000	Yes	Tsuboi, M. et al. (2018) ÔBreakdown of brainÐbody allometry and the encephalization of birds and mammalsÕ, Nature Ecology and Evolution. Springer US, 2(9), pp. 1492Ð1500. doi: 10.1038/s41559-018-0632-1.	NA
Carnivora	Herpestidae	Herpestes_smithii	NA	1	Extant	Mass	20.27	4000	Yes	Tsuboi, M. et al. (2018) ÔBreakdown of brainÐbody allometry and the encephalization of birds and mammalsÕ, Nature Ecology and Evolution. Springer US, 2(9), pp. 1492Ð1500. doi: 10.1038/s41559-018-0632-1.	NA
Carnivora	Herpestidae	Herpestes_urva	NA	4	Extant	Volume	21.53	1863	Yes	Stankowich, T. and Romero, A. N. (2017) ÔThe correlated evolution of antipredator defences and brain size in mammalsÕ, Proceedings of the Royal Society B: Biological Sciences, 284(1846), p. 20161857. doi: 10.1098/rspb.2016.1857.	NA
Carnivora	Herpestidae	Ichneumia_albicauda	NA	2	Extant	Mass	30.26	4700	Yes	Average - All references in appendix	NA
Carnivora	Herpestidae	Mungos_mungo	NA	1	Extant	Mass	15.03	2500	Yes	Tsuboi, M. et al. (2018) ÔBreakdown of brainÐbody allometry and the encephalization of birds and mammalsÕ, Nature Ecology and Evolution. Springer US, 2(9), pp. 1492Ð1500. doi: 10.1038/s41559-018-0632-1.	NA
Carnivora	Herpestidae	Paracynictis_selousi	NA	4	Extant	Volume	16.15	1640	Yes	Stankowich, T. and Romero, A. N. (2017) ÔThe correlated evolution of antipredator defences and brain size in mammalsÕ, Proceedings of the Royal Society B: Biological Sciences, 284(1846), p. 20161857. doi: 10.1098/rspb.2016.1857.	NA
Carnivora	Herpestidae	Suricata_suricatta	NA	1	Extant	Mass	14.3	1700	Yes	Tsuboi, M. et al. (2018) ÔBreakdown of brainÐbody allometry and the encephalization of birds and mammalsÕ, Nature Ecology and Evolution. Springer US, 2(9), pp. 1492Ð1500. doi: 10.1038/s41559-018-0632-1.	NA
Carnivora	Hyaenidae	Crocuta_crocuta	NA	3	Extant	Mass	190.04	68246.67	Yes	Average - All references in appendix	NA
Carnivora	Hyaenidae	Hyaena_hyaena	NA	1	Extant	Mass	120.54	55000	Yes	Tsuboi, M. et al. (2018) ÔBreakdown of brainÐbody allometry and the encephalization of birds and mammalsÕ, Nature Ecology and Evolution. Springer US, 2(9), pp. 1492Ð1500. doi: 10.1038/s41559-018-0632-1.	NA
Carnivora	Mephitidae	Conepatus_chinga	NA	2	Extant	Volume	15.75	1918	Yes	Stankowich, T. and Romero, A. N. (2017) ÔThe correlated evolution of antipredator defences and brain size in mammalsÕ, Proceedings of the Royal Society B: Biological Sciences, 284(1846), p. 20161857. doi: 10.1098/rspb.2016.1857.	NA
Carnivora	Mephitidae	Conepatus_humboldtii	NA	1	Extant	Mass	17.12	2500	Yes	Tsuboi, M. et al. (2018) ÔBreakdown of brainÐbody allometry and the encephalization of birds and mammalsÕ, Nature Ecology and Evolution. Springer US, 2(9), pp. 1492Ð1500. doi: 10.1038/s41559-018-0632-1.	NA
Carnivora	Mephitidae	Conepatus_leuconotus	NA	4	Extant	Volume	17.88	3500	Yes	Stankowich, T. and Romero, A. N. (2017) ÔThe correlated evolution of antipredator defences and brain size in mammalsÕ, Proceedings of the Royal Society B: Biological Sciences, 284(1846), p. 20161857. doi: 10.1098/rspb.2016.1857.	NA
Carnivora	Mephitidae	Conepatus_semistriatus	NA	20	Extant	Volume	18.92	2040	Yes	Finarelli, J.A. and Flynn, J.J., 2009. Brain-size evolution and sociality in Carnivora.ÊProceedings of the National Academy of Sciences,Ê106(23), pp.9345-9349.	NA
Carnivora	Mephitidae	Mephitis_mephitis	NA	10	Extant	Volume	11.34	1700	Yes	Stankowich, T. and Romero, A. N. (2017) ÔThe correlated evolution of antipredator defences and brain size in mammalsÕ, Proceedings of the Royal Society B: Biological Sciences, 284(1846), p. 20161857. doi: 10.1098/rspb.2016.1857.	NA
Carnivora	Mephitidae	Mydaus_marchei	NA	4	Extant	Volume	14.35	1414	Yes	Stankowich, T. and Romero, A. N. (2017) ÔThe correlated evolution of antipredator defences and brain size in mammalsÕ, Proceedings of the Royal Society B: Biological Sciences, 284(1846), p. 20161857. doi: 10.1098/rspb.2016.1857.	NA
Carnivora	Mustelidae	Eira_barbara	NA	1	Extant	Mass	58.11	6000	Yes	Tsuboi, M. et al. (2018) ÔBreakdown of brainÐbody allometry and the encephalization of birds and mammalsÕ, Nature Ecology and Evolution. Springer US, 2(9), pp. 1492Ð1500. doi: 10.1038/s41559-018-0632-1.	NA
Carnivora	Mustelidae	Enhydra_lutris	NA	1	Extant	Mass	121.96	30000	Yes	Tsuboi, M. et al. (2018) ÔBreakdown of brainÐbody allometry and the encephalization of birds and mammalsÕ, Nature Ecology and Evolution. Springer US, 2(9), pp. 1492Ð1500. doi: 10.1038/s41559-018-0632-1.	NA
Carnivora	Mustelidae	Galictis_cuja	NA	1	Extant	Mass	19.95	1800	Yes	Tsuboi, M. et al. (2018) ÔBreakdown of brainÐbody allometry and the encephalization of birds and mammalsÕ, Nature Ecology and Evolution. Springer US, 2(9), pp. 1492Ð1500. doi: 10.1038/s41559-018-0632-1.	NA
Carnivora	Mustelidae	Galictis_vittata	NA	1	Extant	Mass	19.11	1900	Yes	Tsuboi, M. et al. (2018) ÔBreakdown of brainÐbody allometry and the encephalization of birds and mammalsÕ, Nature Ecology and Evolution. Springer US, 2(9), pp. 1492Ð1500. doi: 10.1038/s41559-018-0632-1.	NA
Carnivora	Mustelidae	Lontra_canadensis	NA	1	Extant	Mass	67.38	10000	Yes	Tsuboi, M. et al. (2018) ÔBreakdown of brainÐbody allometry and the encephalization of birds and mammalsÕ, Nature Ecology and Evolution. Springer US, 2(9), pp. 1492Ð1500. doi: 10.1038/s41559-018-0632-1.	NA
Carnivora	Mustelidae	Lutra_lutra	NA	1	Extant	Mass	78.52	16500	Yes	Tsuboi, M. et al. (2018) ÔBreakdown of brainÐbody allometry and the encephalization of birds and mammalsÕ, Nature Ecology and Evolution. Springer US, 2(9), pp. 1492Ð1500. doi: 10.1038/s41559-018-0632-1.	NA
Carnivora	Mustelidae	Martes_foina	NA	1	Extant	Mass	24.17	2300	Yes	Tsuboi, M. et al. (2018) ÔBreakdown of brainÐbody allometry and the encephalization of birds and mammalsÕ, Nature Ecology and Evolution. Springer US, 2(9), pp. 1492Ð1500. doi: 10.1038/s41559-018-0632-1.	NA
Carnivora	Mustelidae	Martes_martes	NA	1	Extant	Mass	22.16	2500	Yes	Tsuboi, M. et al. (2018) ÔBreakdown of brainÐbody allometry and the encephalization of birds and mammalsÕ, Nature Ecology and Evolution. Springer US, 2(9), pp. 1492Ð1500. doi: 10.1038/s41559-018-0632-1.	NA
Carnivora	Mustelidae	Martes_pennanti	NA	1	Extant	Mass	48.77	7000	Yes	Tsuboi, M. et al. (2018) ÔBreakdown of brainÐbody allometry and the encephalization of birds and mammalsÕ, Nature Ecology and Evolution. Springer US, 2(9), pp. 1492Ð1500. doi: 10.1038/s41559-018-0632-1.	NA
Carnivora	Mustelidae	Meles_meles	NA	1	Extant	Mass	94.15	22700	Yes	Tsuboi, M. et al. (2018) ÔBreakdown of brainÐbody allometry and the encephalization of birds and mammalsÕ, Nature Ecology and Evolution. Springer US, 2(9), pp. 1492Ð1500. doi: 10.1038/s41559-018-0632-1.	NA
Carnivora	Mustelidae	Mellivora_capensis	NA	4	Extant	Volume	83.05	9000	Yes	Stankowich, T. and Romero, A. N. (2017) ÔThe correlated evolution of antipredator defences and brain size in mammalsÕ, Proceedings of the Royal Society B: Biological Sciences, 284(1846), p. 20161857. doi: 10.1098/rspb.2016.1857.	NA
Carnivora	Mustelidae	Melogale_personata	NA	1	Extant	Volume	13.83	1700	Yes	Finarelli, J.A. and Flynn, J.J., 2009. Brain-size evolution and sociality in Carnivora.ÊProceedings of the National Academy of Sciences,Ê106(23), pp.9345-9349.	NA
Carnivora	Mustelidae	Mustela_putorius	NA	1	Extant	Mass	13.15	2100	Yes	Tsuboi, M. et al. (2018) ÔBreakdown of brainÐbody allometry and the encephalization of birds and mammalsÕ, Nature Ecology and Evolution. Springer US, 2(9), pp. 1492Ð1500. doi: 10.1038/s41559-018-0632-1.	NA
Carnivora	Mustelidae	Neovison_vison	NA	1	Extant	Mass	10.14	1500	Yes	Tsuboi, M. et al. (2018) ÔBreakdown of brainÐbody allometry and the encephalization of birds and mammalsÕ, Nature Ecology and Evolution. Springer US, 2(9), pp. 1492Ð1500. doi: 10.1038/s41559-018-0632-1.	NA
Carnivora	Mustelidae	Pteronura_brasiliensis	NA	1	Extant	Mass	175.33	48000	Yes	Tsuboi, M. et al. (2018) ÔBreakdown of brainÐbody allometry and the encephalization of birds and mammalsÕ, Nature Ecology and Evolution. Springer US, 2(9), pp. 1492Ð1500. doi: 10.1038/s41559-018-0632-1.	NA
Carnivora	Mustelidae	Taxidea_taxus	NA	10	Extant	Volume	54.05	6000	Yes	Stankowich, T. and Romero, A. N. (2017) ÔThe correlated evolution of antipredator defences and brain size in mammalsÕ, Proceedings of the Royal Society B: Biological Sciences, 284(1846), p. 20161857. doi: 10.1098/rspb.2016.1857.	NA
Carnivora	Procyonidae	Bassariscus_astutus	NA	1	Extant	Mass	16.81	1500	Yes	Tsuboi, M. et al. (2018) ÔBreakdown of brainÐbody allometry and the encephalization of birds and mammalsÕ, Nature Ecology and Evolution. Springer US, 2(9), pp. 1492Ð1500. doi: 10.1038/s41559-018-0632-1.	NA
Carnivora	Procyonidae	Bassariscus_sumichrasti	NA	1	Extant	Mass	43.84	2722	Yes	Tsuboi, M. et al. (2018) ÔBreakdown of brainÐbody allometry and the encephalization of birds and mammalsÕ, Nature Ecology and Evolution. Springer US, 2(9), pp. 1492Ð1500. doi: 10.1038/s41559-018-0632-1.	NA
Carnivora	Procyonidae	Nasua_narica	NA	1	Extant	Mass	46.27	6250	Yes	Crile, G. and Quiring, D.P., 1940. A record of the body weight and certain organ and gland weights of 3690 animals.	NA
Carnivora	Procyonidae	Nasua_nasua	NA	3	Extant	Mass	44.57	5791.67	Yes	Average - All references in appendix	NA
Carnivora	Procyonidae	Potos_flavus	NA	3	Extant	Mass	33.76	2151	Yes	Average - All references in appendix	NA
Carnivora	Procyonidae	Procyon_cancrivorus	NA	2	Extant	Mass	78.44	13409.75	Yes	Tsuboi, M. et al. (2018) ÔBreakdown of brainÐbody allometry and the encephalization of birds and mammalsÕ, Nature Ecology and Evolution. Springer US, 2(9), pp. 1492Ð1500. doi: 10.1038/s41559-018-0632-1.	NA
Carnivora	Procyonidae	Procyon_lotor	NA	8	Extant	Mass	44.08	6466.5	Yes	Tsuboi, M. et al. (2018) ÔBreakdown of brainÐbody allometry and the encephalization of birds and mammalsÕ, Nature Ecology and Evolution. Springer US, 2(9), pp. 1492Ð1500. doi: 10.1038/s41559-018-0632-1.	NA
Carnivora	Ursidae	Ailuropoda_melanoleuca	NA	5	Extant	Volume	272	118637	Yes	Veitschegger, K. (2017) ÔThe effect of body size evolution and ecology on encephalization in cave bears and extant relativesÕ, BMC Evolutionary Biology. BioMed Central Ltd., 17(1). doi: 10.1186/s12862-017-0976-1.	NA
Carnivora	Ursidae	Arctodus_simus	Tremarctotherium simum	1	Extinct	Volume	750	720000	Yes	Jerison, H. J. Evolution of the Brain and Intelligence (Academic Press, New York, 1973).	NA
Carnivora	Ursidae	Helarctos_malayanus	Ursus_malayanus	50	Extant	Volume	328.6	82379	Yes	Veitschegger, K. (2017) ÔThe effect of body size evolution and ecology on encephalization in cave bears and extant relativesÕ, BMC Evolutionary Biology. BioMed Central Ltd., 17(1). doi: 10.1186/s12862-017-0976-1.	NA
Carnivora	Ursidae	Tremarctos_floridanus	NA	1	Extinct	Volume	314.65	150000	No	Finarelli, J.A. and Flynn, J.J., 2009. Brain-size evolution and sociality in Carnivora.ÊProceedings of the National Academy of Sciences,Ê106(23), pp.9345-9349.	Mean body mass from Phylacine
Carnivora	Ursidae	Tremarctos_ornatus	NA	8	Extant	Volume	218.8	80918	Yes	Veitschegger, K. (2017) ÔThe effect of body size evolution and ecology on encephalization in cave bears and extant relativesÕ, BMC Evolutionary Biology. BioMed Central Ltd., 17(1). doi: 10.1186/s12862-017-0976-1.	NA
Carnivora	Ursidae	Ursus_arctos	NA	93	Extant	Volume	364.94	177628	Yes	Veitschegger, K. (2017) ÔThe effect of body size evolution and ecology on encephalization in cave bears and extant relativesÕ, BMC Evolutionary Biology. BioMed Central Ltd., 17(1). doi: 10.1186/s12862-017-0976-1.	NA
Carnivora	Ursidae	Ursus_deningeri	NA	1	Extinct	Volume	330	254996	Yes	Veitschegger, K. (2017) ÔThe effect of body size evolution and ecology on encephalization in cave bears and extant relativesÕ, BMC Evolutionary Biology. BioMed Central Ltd., 17(1). doi: 10.1186/s12862-017-0976-1.	Evidence from late pleistocene _Wien, G. (2000) Ôthe Akhstyrskaya Cave in the Caucasus ( Russia )Õ, pp. 145Ð152.
Carnivora	Ursidae	Ursus_maritimus	NA	82	Extant	Volume	481.47	211265	Yes	Veitschegger, K. (2017) ÔThe effect of body size evolution and ecology on encephalization in cave bears and extant relativesÕ, BMC Evolutionary Biology. BioMed Central Ltd., 17(1). doi: 10.1186/s12862-017-0976-1.	NA
Carnivora	Ursidae	Ursus_spelaeus	NA	99	Extinct	Volume	415.06	322764	Yes	Veitschegger, K. (2017) ÔThe effect of body size evolution and ecology on encephalization in cave bears and extant relativesÕ, BMC Evolutionary Biology. BioMed Central Ltd., 17(1). doi: 10.1186/s12862-017-0976-1.	NA
Carnivora	Ursidae	Ursus_thibetanus	NA	29	Extant	Volume	272.76	113424	Yes	Veitschegger, K. (2017) ÔThe effect of body size evolution and ecology on encephalization in cave bears and extant relativesÕ, BMC Evolutionary Biology. BioMed Central Ltd., 17(1). doi: 10.1186/s12862-017-0976-1.	NA
Carnivora	Viverridae	Civettictis_civetta	NA	1	Extant	Mass	54.67	18000	Yes	Tsuboi, M. et al. (2018) ÔBreakdown of brainÐbody allometry and the encephalization of birds and mammalsÕ, Nature Ecology and Evolution. Springer US, 2(9), pp. 1492Ð1500. doi: 10.1038/s41559-018-0632-1.	NA
Carnivora	Viverridae	Genetta_genetta	NA	1	Extant	Mass	20.9	2700	Yes	Tsuboi, M. et al. (2018) ÔBreakdown of brainÐbody allometry and the encephalization of birds and mammalsÕ, Nature Ecology and Evolution. Springer US, 2(9), pp. 1492Ð1500. doi: 10.1038/s41559-018-0632-1.	NA
Carnivora	Viverridae	Genetta_maculata	NA	1	Extant	Mass	19.95	2600	Yes	Tsuboi, M. et al. (2018) ÔBreakdown of brainÐbody allometry and the encephalization of birds and mammalsÕ, Nature Ecology and Evolution. Springer US, 2(9), pp. 1492Ð1500. doi: 10.1038/s41559-018-0632-1.	NA
Carnivora	Viverridae	Genetta_tigrina	NA	2	Extant	Mass	17.57	2262.5	Yes	Average - All references in appendix	NA
Carnivora	Viverridae	Paguma_larvata	NA	4	Extant	Volume	25.55	4300	Yes	Stankowich, T. and Romero, A. N. (2017) ÔThe correlated evolution of antipredator defences and brain size in mammalsÕ, Proceedings of the Royal Society B: Biological Sciences, 284(1846), p. 20161857. doi: 10.1098/rspb.2016.1857.	NA
Carnivora	Viverridae	Paradoxurus_hermaphroditus	NA	3	Extant	Mass	25.79	2882.33	Yes	Tsuboi, M. et al. (2018) ÔBreakdown of brainÐbody allometry and the encephalization of birds and mammalsÕ, Nature Ecology and Evolution. Springer US, 2(9), pp. 1492Ð1500. doi: 10.1038/s41559-018-0632-1.	NA
Carnivora	Viverridae	Viverra_tangalunga	NA	4	Extant	Volume	26.3	10000	Yes	Stankowich, T. and Romero, A. N. (2017) ÔThe correlated evolution of antipredator defences and brain size in mammalsÕ, Proceedings of the Royal Society B: Biological Sciences, 284(1846), p. 20161857. doi: 10.1098/rspb.2016.1857.	NA
Cingulata	CingulataFam	Chaetophractus_villosus	NA	1	Extant	Volume	14.6	3700	Yes	Tambusso, P. S. and Fari–a, R. A. (2015) ÔDigital cranial endocast of Pseudoplohophorus absolutus (Xenarthra, Cingulata) and its systematic and evolutionary implicationsÕ, Journal of Vertebrate Paleontology, 35(5), p. e967853. doi: 10.1080/02724634.2015.967853.	NA
Cingulata	CingulataFam	Dasypus_hybridus	NA	1	Extant	Volume	13.07	4900	Yes	Tambusso, P. S. and Fari–a, R. A. (2015) ÔDigital cranial endocast of Pseudoplohophorus absolutus (Xenarthra, Cingulata) and its systematic and evolutionary implicationsÕ, Journal of Vertebrate Paleontology, 35(5), p. e967853. doi: 10.1080/02724634.2015.967853.	NA
Cingulata	CingulataFam	Dasypus_novemcinctus	NA	1	Extant	Volume	10.17	3500	Yes	Tambusso, P. S. and Fari–a, R. A. (2015) ÔDigital cranial endocast of Pseudoplohophorus absolutus (Xenarthra, Cingulata) and its systematic and evolutionary implicationsÕ, Journal of Vertebrate Paleontology, 35(5), p. e967853. doi: 10.1080/02724634.2015.967853.	NA
Cingulata	CingulataFam	Doedicurus_clavicaudatus	NA	1	Extinct	Volume	233.81	1229000	Yes	Tambusso, P. S. and Fari–a, R. A. (2015) ÔDigital cranial endocast of Pseudoplohophorus absolutus (Xenarthra, Cingulata) and its systematic and evolutionary implicationsÕ, Journal of Vertebrate Paleontology, 35(5), p. e967853. doi: 10.1080/02724634.2015.967853.	NA
Cingulata	CingulataFam	Euphractus_sexcinctus	NA	1	Extant	Volume	20.65	6800	Yes	Tambusso, P. S. and Fari–a, R. A. (2015) ÔDigital cranial endocast of Pseudoplohophorus absolutus (Xenarthra, Cingulata) and its systematic and evolutionary implicationsÕ, Journal of Vertebrate Paleontology, 35(5), p. e967853. doi: 10.1080/02724634.2015.967853.	NA
Cingulata	CingulataFam	Glyptodon_reticulatus	NA	2	Extinct	Volume	223.75	1479000	Yes	Tambusso, P. S. (2013) ÔPALEONEUROLOGêA DE XENARTROS FîSILESÕ.or	NA
Cingulata	CingulataFam	Pampatherium_humboldtii	NA	1	Extinct	Volume	133	209500	Yes	Sebasti‡n Tambusso, P. and Fari–a, R. A. (2015) ÔDigital endocranial cast of Pampatherium humboldtii (Xenarthra, Cingulata) from the Late Pleistocene of UruguayÕ, Swiss Journal of Palaeontology, 134(1), pp. 109Ð116. doi: 10.1007/s13358-015-0070-5.	NA
Cingulata	CingulataFam	Panochthus_tuberculatus	NA	1	Extinct	Volume	212.61	1453000	Yes	Tambusso, P. S. and Fari–a, R. A. (2015) ÔDigital cranial endocast of Pseudoplohophorus absolutus (Xenarthra, Cingulata) and its systematic and evolutionary implicationsÕ, Journal of Vertebrate Paleontology, 35(5), p. e967853. doi: 10.1080/02724634.2015.967853.	NA
Diprotodontia	Diprotodontidae	Diprotodon_optatum	NA	1	Extinct	Volume	476.93	1048000	Yes	Sharp, A. C. (2016) ÔA quantitative comparative analysis of the size of the frontoparietal sinuses and brain in vombatiform marsupialsÕ, Memoirs of Museum Victoria, 74, pp. 331Ð342. doi: 10.24199/j.mmv.2016.74.23.	Evidence from Late Quaternary from _Martin, P. S. and Klein, R. G. (1984) ÔQuaternary extinctions: a prehistoric revolution.Õ, Quaternary extinctions: a prehistoric revolution. doi: 10.1080/03036758.1985.10416849.
Diprotodontia	Diprotodontidae	Zygomaturus_trilobus	NA	1	Extinct	Volume	338.54	589000	Yes	Sharp, A. C. (2016) ÔA quantitative comparative analysis of the size of the frontoparietal sinuses and brain in vombatiform marsupialsÕ, Memoirs of Museum Victoria, 74, pp. 331Ð342. doi: 10.24199/j.mmv.2016.74.23.	Evidence from Late Quaternary from _Martin, P. S. and Klein, R. G. (1984) ÔQuaternary extinctions: a prehistoric revolution.Õ, Quaternary extinctions: a prehistoric revolution. doi: 10.1080/03036758.1985.10416849.
Diprotodontia	Macropodidae	Dendrolagus_dorianus	NA	7	Extant	Volume	32.3	7897	Yes	Ashwell, K. W. S. (2008) ÔEncephalization of Australian and New Guinean MarsupialsÕ, Brain, Behavior and Evolution, 71(3), pp. 181Ð199. doi: 10.1159/000114406.	NA
Diprotodontia	Macropodidae	Dendrolagus_goodfellowi	NA	7	Extant	Volume	28.4	5968	Yes	Ashwell, K. W. S. (2008) ÔEncephalization of Australian and New Guinean MarsupialsÕ, Brain, Behavior and Evolution, 71(3), pp. 181Ð199. doi: 10.1159/000114406.	NA
Diprotodontia	Macropodidae	Dendrolagus_inustus	NA	5	Extant	Volume	30.1	10119	Yes	Ashwell, K. W. S. (2008) ÔEncephalization of Australian and New Guinean MarsupialsÕ, Brain, Behavior and Evolution, 71(3), pp. 181Ð199. doi: 10.1159/000114406.	NA
Diprotodontia	Macropodidae	Dendrolagus_lumholtzi	NA	3	Extant	Volume	26.2	4366	Yes	Ashwell, K. W. S. (2008) ÔEncephalization of Australian and New Guinean MarsupialsÕ, Brain, Behavior and Evolution, 71(3), pp. 181Ð199. doi: 10.1159/000114406.	NA
Diprotodontia	Macropodidae	Dendrolagus_matschiei	NA	1	Extant	Volume	27.5	4160	Yes	Ashwell, K. W. S. (2008) ÔEncephalization of Australian and New Guinean MarsupialsÕ, Brain, Behavior and Evolution, 71(3), pp. 181Ð199. doi: 10.1159/000114406.	NA
Diprotodontia	Macropodidae	Dendrolagus_scottae	NA	3	Extant	Volume	29.2	8666	Yes	Ashwell, K. W. S. (2008) ÔEncephalization of Australian and New Guinean MarsupialsÕ, Brain, Behavior and Evolution, 71(3), pp. 181Ð199. doi: 10.1159/000114406.	NA
Diprotodontia	Macropodidae	Dendrolagus_spadix	NA	1	Extant	Volume	28.5	4947	Yes	Ashwell, K. W. S. (2008) ÔEncephalization of Australian and New Guinean MarsupialsÕ, Brain, Behavior and Evolution, 71(3), pp. 181Ð199. doi: 10.1159/000114406.	NA
Diprotodontia	Macropodidae	Dendrolagus_ursinus	NA	2	Extant	Volume	26.3	8666	Yes	Ashwell, K. W. S. (2008) ÔEncephalization of Australian and New Guinean MarsupialsÕ, Brain, Behavior and Evolution, 71(3), pp. 181Ð199. doi: 10.1159/000114406.	NA
Diprotodontia	Macropodidae	Dorcopsis_hageni	NA	5	Extant	Volume	22.5	6430	Yes	Ashwell, K. W. S. (2008) ÔEncephalization of Australian and New Guinean MarsupialsÕ, Brain, Behavior and Evolution, 71(3), pp. 181Ð199. doi: 10.1159/000114406.	NA
Diprotodontia	Macropodidae	Dorcopsis_luctuosa	NA	4	Extant	Volume	20.6	7392	Yes	Ashwell, K. W. S. (2008) ÔEncephalization of Australian and New Guinean MarsupialsÕ, Brain, Behavior and Evolution, 71(3), pp. 181Ð199. doi: 10.1159/000114406.	NA
Diprotodontia	Macropodidae	Dorcopsis_muelleri	NA	4	Extant	Volume	20.4	5400	Yes	Ashwell, K. W. S. (2008) ÔEncephalization of Australian and New Guinean MarsupialsÕ, Brain, Behavior and Evolution, 71(3), pp. 181Ð199. doi: 10.1159/000114406.	NA
Diprotodontia	Macropodidae	Dorcopsulus_macleayi	NA	2	Extant	Volume	13.5	2500	Yes	Ashwell, K. W. S. (2008) ÔEncephalization of Australian and New Guinean MarsupialsÕ, Brain, Behavior and Evolution, 71(3), pp. 181Ð199. doi: 10.1159/000114406.	NA
Diprotodontia	Macropodidae	Dorcopsulus_vanheurni	NA	5	Extant	Volume	11.8	1546	Yes	Ashwell, K. W. S. (2008) ÔEncephalization of Australian and New Guinean MarsupialsÕ, Brain, Behavior and Evolution, 71(3), pp. 181Ð199. doi: 10.1159/000114406.	NA
Diprotodontia	Macropodidae	Lagorchestes_conspicillatus	NA	2	Extant	Volume	14	2015	Yes	Ashwell, K. W. S. (2008) ÔEncephalization of Australian and New Guinean MarsupialsÕ, Brain, Behavior and Evolution, 71(3), pp. 181Ð199. doi: 10.1159/000114406.	NA
Diprotodontia	Macropodidae	Macropus_agilis	NA	10	Extant	Volume	33.3	14066	Yes	Ashwell, K. W. S. (2008) ÔEncephalization of Australian and New Guinean MarsupialsÕ, Brain, Behavior and Evolution, 71(3), pp. 181Ð199. doi: 10.1159/000114406.	NA
Diprotodontia	Macropodidae	Macropus_antilopinus	NA	3	Extant	Volume	56.8	31286	Yes	Ashwell, K. W. S. (2008) ÔEncephalization of Australian and New Guinean MarsupialsÕ, Brain, Behavior and Evolution, 71(3), pp. 181Ð199. doi: 10.1159/000114406.	NA
Diprotodontia	Macropodidae	Macropus_dorsalis	NA	6	Extant	Volume	29.2	8728	Yes	Ashwell, K. W. S. (2008) ÔEncephalization of Australian and New Guinean MarsupialsÕ, Brain, Behavior and Evolution, 71(3), pp. 181Ð199. doi: 10.1159/000114406.	NA
Diprotodontia	Macropodidae	Macropus_eugenii	NA	3	Extant	Volume	23.7	4425	Yes	Ashwell, K. W. S. (2008) ÔEncephalization of Australian and New Guinean MarsupialsÕ, Brain, Behavior and Evolution, 71(3), pp. 181Ð199. doi: 10.1159/000114406.	NA
Diprotodontia	Macropodidae	Macropus_fuliginosus	NA	1	Extant	Volume	58	31040	Yes	Ashwell, K. W. S. (2008) ÔEncephalization of Australian and New Guinean MarsupialsÕ, Brain, Behavior and Evolution, 71(3), pp. 181Ð199. doi: 10.1159/000114406.	NA
Diprotodontia	Macropodidae	Macropus_giganteus	NA	2	Extant	Volume	69.8	38977	Yes	Ashwell, K. W. S. (2008) ÔEncephalization of Australian and New Guinean MarsupialsÕ, Brain, Behavior and Evolution, 71(3), pp. 181Ð199. doi: 10.1159/000114406.	NA
Diprotodontia	Macropodidae	Macropus_parryi	NA	3	Extant	Volume	41.3	15194	Yes	Ashwell, K. W. S. (2008) ÔEncephalization of Australian and New Guinean MarsupialsÕ, Brain, Behavior and Evolution, 71(3), pp. 181Ð199. doi: 10.1159/000114406.	NA
Diprotodontia	Macropodidae	Macropus_robustus	NA	6	Extant	Volume	59	35540	Yes	Ashwell, K. W. S. (2008) ÔEncephalization of Australian and New Guinean MarsupialsÕ, Brain, Behavior and Evolution, 71(3), pp. 181Ð199. doi: 10.1159/000114406.	NA
Diprotodontia	Macropodidae	Macropus_rufogriseus	NA	14	Extant	Volume	36	12090	Yes	Ashwell, K. W. S. (2008) ÔEncephalization of Australian and New Guinean MarsupialsÕ, Brain, Behavior and Evolution, 71(3), pp. 181Ð199. doi: 10.1159/000114406.	NA
Diprotodontia	Macropodidae	Macropus_rufus	NA	8	Extant	Volume	62.4	44841	Yes	Ashwell, K. W. S. (2008) ÔEncephalization of Australian and New Guinean MarsupialsÕ, Brain, Behavior and Evolution, 71(3), pp. 181Ð199. doi: 10.1159/000114406.	NA
Diprotodontia	Macropodidae	Macropus_thor	NA	1	Extinct	Volume	71.6	42526	Yes	Wroe, S. et al. (2003) ÔAn alternative method for predicting body mass: the case of the Pleistocene marsupial lionÕ, Paleobiology, 29(3), pp. 403Ð411. doi: 10.1666/0094-8373(2003)029<0403:AAMFPB>2.0.CO;2.	Evidence from Late Quaternary from _Martin, P. S. and Klein, R. G. (1984) ÔQuaternary extinctions: a prehistoric revolution.Õ, Quaternary extinctions: a prehistoric revolution. doi: 10.1080/03036758.1985.10416849.
Diprotodontia	Macropodidae	Macropus_titan	NA	1	Extinct	Volume	88	63289	Yes	Wroe, S. et al. (2003) ÔAn alternative method for predicting body mass: the case of the Pleistocene marsupial lionÕ, Paleobiology, 29(3), pp. 403Ð411. doi: 10.1666/0094-8373(2003)029<0403:AAMFPB>2.0.CO;2.	Evidence from Late Quaternary from _Martin, P. S. and Klein, R. G. (1984) ÔQuaternary extinctions: a prehistoric revolution.Õ, Quaternary extinctions: a prehistoric revolution. doi: 10.1080/03036758.1985.10416849.
Diprotodontia	Macropodidae	Onychogalea_unguifera	NA	3	Extant	Volume	16.7	5242	Yes	Ashwell, K. W. S. (2008) ÔEncephalization of Australian and New Guinean MarsupialsÕ, Brain, Behavior and Evolution, 71(3), pp. 181Ð199. doi: 10.1159/000114406.	NA
Diprotodontia	Macropodidae	Petrogale_assimilis	NA	2	Extant	Volume	17.5	2765	Yes	Ashwell, K. W. S. (2008) ÔEncephalization of Australian and New Guinean MarsupialsÕ, Brain, Behavior and Evolution, 71(3), pp. 181Ð199. doi: 10.1159/000114406.	NA
Diprotodontia	Macropodidae	Petrogale_brachyotis	NA	2	Extant	Volume	15	2494	Yes	Ashwell, K. W. S. (2008) ÔEncephalization of Australian and New Guinean MarsupialsÕ, Brain, Behavior and Evolution, 71(3), pp. 181Ð199. doi: 10.1159/000114406.	NA
Diprotodontia	Macropodidae	Petrogale_godmani	NA	2	Extant	Volume	18	3276	Yes	Ashwell, K. W. S. (2008) ÔEncephalization of Australian and New Guinean MarsupialsÕ, Brain, Behavior and Evolution, 71(3), pp. 181Ð199. doi: 10.1159/000114406.	NA
Diprotodontia	Macropodidae	Petrogale_herberti	NA	5	Extant	Volume	21.2	3977	Yes	Ashwell, K. W. S. (2008) ÔEncephalization of Australian and New Guinean MarsupialsÕ, Brain, Behavior and Evolution, 71(3), pp. 181Ð199. doi: 10.1159/000114406.	NA
Diprotodontia	Macropodidae	Petrogale_inornata	NA	1	Extant	Volume	17	2262	Yes	Ashwell, K. W. S. (2008) ÔEncephalization of Australian and New Guinean MarsupialsÕ, Brain, Behavior and Evolution, 71(3), pp. 181Ð199. doi: 10.1159/000114406.	NA
Diprotodontia	Macropodidae	Petrogale_lateralis	NA	3	Extant	Volume	19.2	3610	Yes	Ashwell, K. W. S. (2008) ÔEncephalization of Australian and New Guinean MarsupialsÕ, Brain, Behavior and Evolution, 71(3), pp. 181Ð199. doi: 10.1159/000114406.	NA
Diprotodontia	Macropodidae	Petrogale_mareeba	NA	1	Extant	Volume	17	3186	Yes	Ashwell, K. W. S. (2008) ÔEncephalization of Australian and New Guinean MarsupialsÕ, Brain, Behavior and Evolution, 71(3), pp. 181Ð199. doi: 10.1159/000114406.	NA
Diprotodontia	Macropodidae	Petrogale_penicillata	NA	10	Extant	Volume	23.9	5990	Yes	Ashwell, K. W. S. (2008) ÔEncephalization of Australian and New Guinean MarsupialsÕ, Brain, Behavior and Evolution, 71(3), pp. 181Ð199. doi: 10.1159/000114406.	NA
Diprotodontia	Macropodidae	Petrogale_persephone	NA	2	Extant	Volume	21.5	5732	Yes	Ashwell, K. W. S. (2008) ÔEncephalization of Australian and New Guinean MarsupialsÕ, Brain, Behavior and Evolution, 71(3), pp. 181Ð199. doi: 10.1159/000114406.	NA
Diprotodontia	Macropodidae	Petrogale_xanthopus	NA	2	Extant	Volume	23	4650	Yes	Ashwell, K. W. S. (2008) ÔEncephalization of Australian and New Guinean MarsupialsÕ, Brain, Behavior and Evolution, 71(3), pp. 181Ð199. doi: 10.1159/000114406.	NA
Diprotodontia	Macropodidae	Procoptodon_gilli	Sthenurus_gilli	6	Extinct	Volume	70	40759	Yes	Wroe, S. et al. (2003) ÔAn alternative method for predicting body mass: the case of the Pleistocene marsupial lionÕ, Paleobiology, 29(3), pp. 403Ð411. doi: 10.1666/0094-8373(2003)029<0403:AAMFPB>2.0.CO;2.	Evidence from Late Quaternary from _Martin, P. S. and Klein, R. G. (1984) ÔQuaternary extinctions: a prehistoric revolution.Õ, Quaternary extinctions: a prehistoric revolution. doi: 10.1080/03036758.1985.10416849.
Diprotodontia	Macropodidae	Procoptodon_rapha	NA	1	Extinct	Volume	134	137505	Yes	Wroe, S. et al. (2003) ÔAn alternative method for predicting body mass: the case of the Pleistocene marsupial lionÕ, Paleobiology, 29(3), pp. 403Ð411. doi: 10.1666/0094-8373(2003)029<0403:AAMFPB>2.0.CO;2.	Evidence from Late Quaternary from _Martin, P. S. and Klein, R. G. (1984) ÔQuaternary extinctions: a prehistoric revolution.Õ, Quaternary extinctions: a prehistoric revolution. doi: 10.1080/03036758.1985.10416849.
Diprotodontia	Macropodidae	Setonix_brachyurus	NA	11	Extant	Volume	13.9	1931	Yes	Ashwell, K. W. S. (2008) ÔEncephalization of Australian and New Guinean MarsupialsÕ, Brain, Behavior and Evolution, 71(3), pp. 181Ð199. doi: 10.1159/000114406.	NA
Diprotodontia	Macropodidae	Simosthenurus_maddocki	NA	1	Extinct	Volume	86	59848	Yes	Wroe, S. et al. (2003) ÔAn alternative method for predicting body mass: the case of the Pleistocene marsupial lionÕ, Paleobiology, 29(3), pp. 403Ð411. doi: 10.1666/0094-8373(2003)029<0403:AAMFPB>2.0.CO;2.	Evidence from Late Quaternary from _Martin, P. S. and Klein, R. G. (1984) ÔQuaternary extinctions: a prehistoric revolution.Õ, Quaternary extinctions: a prehistoric revolution. doi: 10.1080/03036758.1985.10416849.
Diprotodontia	Macropodidae	Simosthenurus_occidentalis	NA	4	Extinct	Volume	99.25	78375	Yes	Wroe, S. et al. (2003) ÔAn alternative method for predicting body mass: the case of the Pleistocene marsupial lionÕ, Paleobiology, 29(3), pp. 403Ð411. doi: 10.1666/0094-8373(2003)029<0403:AAMFPB>2.0.CO;2.	Evidence from Late Quaternary from _Martin, P. S. and Klein, R. G. (1984) ÔQuaternary extinctions: a prehistoric revolution.Õ, Quaternary extinctions: a prehistoric revolution. doi: 10.1080/03036758.1985.10416849.
Diprotodontia	Macropodidae	Sthenurus_brownei	NA	4	Extinct	Volume	107.8	91413	Yes	Wroe, S. et al. (2003) ÔAn alternative method for predicting body mass: the case of the Pleistocene marsupial lionÕ, Paleobiology, 29(3), pp. 403Ð411. doi: 10.1666/0094-8373(2003)029<0403:AAMFPB>2.0.CO;2.	Evidence from Late Quaternary from _Martin, P. S. and Klein, R. G. (1984) ÔQuaternary extinctions: a prehistoric revolution.Õ, Quaternary extinctions: a prehistoric revolution. doi: 10.1080/03036758.1985.10416849.
Diprotodontia	Macropodidae	Thylogale_billardierii	NA	7	Extant	Volume	22.1	3618	Yes	Ashwell, K. W. S. (2008) ÔEncephalization of Australian and New Guinean MarsupialsÕ, Brain, Behavior and Evolution, 71(3), pp. 181Ð199. doi: 10.1159/000114406.	NA
Diprotodontia	Macropodidae	Thylogale_browni	NA	9	Extant	Volume	18.3	3742	Yes	Ashwell, K. W. S. (2008) ÔEncephalization of Australian and New Guinean MarsupialsÕ, Brain, Behavior and Evolution, 71(3), pp. 181Ð199. doi: 10.1159/000114406.	NA
Diprotodontia	Macropodidae	Thylogale_brunii	NA	1	Extant	Volume	17.5	5000	Yes	Ashwell, K. W. S. (2008) ÔEncephalization of Australian and New Guinean MarsupialsÕ, Brain, Behavior and Evolution, 71(3), pp. 181Ð199. doi: 10.1159/000114406.	NA
Diprotodontia	Macropodidae	Thylogale_stigmatica	NA	3	Extant	Volume	17.8	4416	Yes	Ashwell, K. W. S. (2008) ÔEncephalization of Australian and New Guinean MarsupialsÕ, Brain, Behavior and Evolution, 71(3), pp. 181Ð199. doi: 10.1159/000114406.	NA
Diprotodontia	Macropodidae	Thylogale_thetis	NA	3	Extant	Volume	19.2	3694	Yes	Ashwell, K. W. S. (2008) ÔEncephalization of Australian and New Guinean MarsupialsÕ, Brain, Behavior and Evolution, 71(3), pp. 181Ð199. doi: 10.1159/000114406.	NA
Diprotodontia	Macropodidae	Wallabia_bicolor	NA	6	Extant	Volume	32.9	8949	Yes	Ashwell, K. W. S. (2008) ÔEncephalization of Australian and New Guinean MarsupialsÕ, Brain, Behavior and Evolution, 71(3), pp. 181Ð199. doi: 10.1159/000114406.	NA
Diprotodontia	Phalangeridae	Phalanger_carmelitae	NA	8	Extant	Volume	8.49	1754	Yes	Ashwell, K. W. S. (2008) ÔEncephalization of Australian and New Guinean MarsupialsÕ, Brain, Behavior and Evolution, 71(3), pp. 181Ð199. doi: 10.1159/000114406.	NA
Diprotodontia	Phalangeridae	Phalanger_gymnotis	NA	8	Extant	Volume	13	3264	Yes	Ashwell, K. W. S. (2008) ÔEncephalization of Australian and New Guinean MarsupialsÕ, Brain, Behavior and Evolution, 71(3), pp. 181Ð199. doi: 10.1159/000114406.	NA
Diprotodontia	Phalangeridae	Phalanger_intercastellanus	NA	8	Extant	Volume	7.35	1434	Yes	Ashwell, K. W. S. (2008) ÔEncephalization of Australian and New Guinean MarsupialsÕ, Brain, Behavior and Evolution, 71(3), pp. 181Ð199. doi: 10.1159/000114406.	NA
Diprotodontia	Phalangeridae	Phalanger_mimicus	NA	12	Extant	Volume	8.9	1473	Yes	Ashwell, K. W. S. (2008) ÔEncephalization of Australian and New Guinean MarsupialsÕ, Brain, Behavior and Evolution, 71(3), pp. 181Ð199. doi: 10.1159/000114406.	NA
Diprotodontia	Phalangeridae	Phalanger_orientalis	Phalanger_orientalis_orientalis	11	Extant	Volume	8.31	1674	Yes	Ashwell, K. W. S. (2008) ÔEncephalization of Australian and New Guinean MarsupialsÕ, Brain, Behavior and Evolution, 71(3), pp. 181Ð199. doi: 10.1159/000114406.	NA
Diprotodontia	Phalangeridae	Phalanger_sericeus	NA	10	Extant	Volume	9.96	1896	Yes	Ashwell, K. W. S. (2008) ÔEncephalization of Australian and New Guinean MarsupialsÕ, Brain, Behavior and Evolution, 71(3), pp. 181Ð199. doi: 10.1159/000114406.	NA
Diprotodontia	Phalangeridae	Phalanger_vestitus	NA	10	Extant	Volume	9.54	1672	Yes	Ashwell, K. W. S. (2008) ÔEncephalization of Australian and New Guinean MarsupialsÕ, Brain, Behavior and Evolution, 71(3), pp. 181Ð199. doi: 10.1159/000114406.	NA
Diprotodontia	Phalangeridae	Spilocuscus_maculatus	NA	8	Extant	Volume	13.4	3127	Yes	Ashwell, K. W. S. (2008) ÔEncephalization of Australian and New Guinean MarsupialsÕ, Brain, Behavior and Evolution, 71(3), pp. 181Ð199. doi: 10.1159/000114406.	NA
Diprotodontia	Phalangeridae	Spilocuscus_rufoniger	NA	3	Extant	Volume	16.8	6181	Yes	Ashwell, K. W. S. (2008) ÔEncephalization of Australian and New Guinean MarsupialsÕ, Brain, Behavior and Evolution, 71(3), pp. 181Ð199. doi: 10.1159/000114406.	NA
Diprotodontia	Phalangeridae	Trichosurus_caninus	NA	6	Extant	Volume	11.8	2515	Yes	Ashwell, K. W. S. (2008) ÔEncephalization of Australian and New Guinean MarsupialsÕ, Brain, Behavior and Evolution, 71(3), pp. 181Ð199. doi: 10.1159/000114406.	NA
Diprotodontia	Phalangeridae	Trichosurus_vulpecula	NA	16	Extant	Volume	11	1902	Yes	Ashwell, K. W. S. (2008) ÔEncephalization of Australian and New Guinean MarsupialsÕ, Brain, Behavior and Evolution, 71(3), pp. 181Ð199. doi: 10.1159/000114406.	NA
Diprotodontia	Phalangeridae	Wyulda_squamicaudata	NA	1	Extant	Volume	10	1500	Yes	Ashwell, K. W. S. (2008) ÔEncephalization of Australian and New Guinean MarsupialsÕ, Brain, Behavior and Evolution, 71(3), pp. 181Ð199. doi: 10.1159/000114406.	NA
Diprotodontia	Phascolarctidae	Phascolarctos_cinereus	NA	20	Extant	Volume	20.2	5888	Yes	Ashwell, K. W. S. (2008) ÔEncephalization of Australian and New Guinean MarsupialsÕ, Brain, Behavior and Evolution, 71(3), pp. 181Ð199. doi: 10.1159/000114406.	NA
Diprotodontia	Potoroidae	Aepyprymnus_rufescens	NA	3	Extant	Volume	12.3	1693	Yes	Ashwell, K. W. S. (2008) ÔEncephalization of Australian and New Guinean MarsupialsÕ, Brain, Behavior and Evolution, 71(3), pp. 181Ð199. doi: 10.1159/000114406.	NA
Diprotodontia	Pseudocheiridae	Pseudochirops_coronatus	NA	2	Extant	Volume	5.13	1500	Yes	Ashwell, K. W. S. (2008) ÔEncephalization of Australian and New Guinean MarsupialsÕ, Brain, Behavior and Evolution, 71(3), pp. 181Ð199. doi: 10.1159/000114406.	NA
Diprotodontia	Thylacoleonidae	Thylacoleo_carnifex	NA	9	Extinct	Volume	116	97480	Yes	Wroe, S. et al. (2003) ÔAn alternative method for predicting body mass: the case of the Pleistocene marsupial lionÕ, Paleobiology, 29(3), pp. 403Ð411. doi: 10.1666/0094-8373(2003)029<0403:AAMFPB>2.0.CO;2.	Evidence from Late Quaternary from _Martin, P. S. and Klein, R. G. (1984) ÔQuaternary extinctions: a prehistoric revolution.Õ, Quaternary extinctions: a prehistoric revolution. doi: 10.1080/03036758.1985.10416849.
Diprotodontia	Vombatidae	Lasiorhinus_latifrons	NA	9	Extant	Volume	55.5	19264	Yes	Ashwell, K. W. S. (2008) ÔEncephalization of Australian and New Guinean MarsupialsÕ, Brain, Behavior and Evolution, 71(3), pp. 181Ð199. doi: 10.1159/000114406.	NA
Diprotodontia	Vombatidae	Vombatus_ursinus	NA	18	Extant	Volume	59	27192	Yes	Ashwell, K. W. S. (2008) ÔEncephalization of Australian and New Guinean MarsupialsÕ, Brain, Behavior and Evolution, 71(3), pp. 181Ð199. doi: 10.1159/000114406.	NA
Monotremata	Ornithorhynchidae	Ornithorhynchus_anatinus	NA	1	Extant	Volume	9.73	1389	No	Macrini, T. E., Rowe, T. and Archer, M. (2006) ÔDescription of a cranial endocast from a fossil platypus, Obdurodon dicksoni (Monotremata, Ornithorhynchidae), and the relevance of endocranial characters to monotreme monophylyÕ, Journal of Morphology. doi: 10.1002/jmor.10452.	Mean body mass of adult platypus given in text
Monotremata	Tachyglossidae	Megalibgwilia_ramsayi	NA	4	Extinct	Volume	57.3	11000	No	Ashwell, K. W. S., Hardman, C. D. and Musser, A. M. (2014) ÔBrain and behaviour of living and extinct echidnasÕ, Zoology. Elsevier GmbH., 117(5), pp. 349Ð361. doi: 10.1016/j.zool.2014.05.002.	Mean body mass given in text.
Monotremata	Tachyglossidae	Tachyglossus_aculeatus	NA	40	Extant	Volume	24.7	3025	No	Ashwell, K. W. S., Hardman, C. D. and Musser, A. M. (2014) ÔBrain and behaviour of living and extinct echidnasÕ, Zoology. Elsevier GmbH., 117(5), pp. 349Ð361. doi: 10.1016/j.zool.2014.05.002.	Mean body mass from Phylacine
Monotremata	Tachyglossidae	Zaglossus_bartoni	NA	2	Extant	Volume	48.8	9500	No	Ashwell, K. W. S., Hardman, C. D. and Musser, A. M. (2014) ÔBrain and behaviour of living and extinct echidnasÕ, Zoology. Elsevier GmbH., 117(5), pp. 349Ð361. doi: 10.1016/j.zool.2014.05.002.	Mean body mass given in text.
Monotremata	Tachyglossidae	Zaglossus_bartoni_diamondi	NA	5	Extant	Volume	50.4	9500	No	Ashwell, K. W. S., Hardman, C. D. and Musser, A. M. (2014) ÔBrain and behaviour of living and extinct echidnasÕ, Zoology. Elsevier GmbH., 117(5), pp. 349Ð361. doi: 10.1016/j.zool.2014.05.002.	Mean body mass given in text.
Monotremata	Tachyglossidae	Zaglossus_bruijni	NA	3	Extant	Volume	44.5	9500	No	Ashwell, K. W. S., Hardman, C. D. and Musser, A. M. (2014) ÔBrain and behaviour of living and extinct echidnasÕ, Zoology. Elsevier GmbH., 117(5), pp. 349Ð361. doi: 10.1016/j.zool.2014.05.002.	Mean body mass given in text.
Notoungulata	Toxodontidae	Toxodon_platensis	Toxodon	1	Extinct	Volume	570	1100000	Yes	Jerison, H. J. Evolution of the Brain and Intelligence (Academic Press, New York, 1973).	NA
Perissodactyla	Equidae	Equus_occidentalis	NA	1	Extinct	Volume	870	640000	Yes	Jerison, H. J. Evolution of the Brain and Intelligence (Academic Press, New York, 1973).	NA
Perissodactyla	Equidae	Equus_przewalskii	NA	12	Extant	Volume	625.8	337000	Yes	Danilo, L., Remy, J., Vianey-Liaud, M., MŽrigeaud, S. and Lihoreau, F., 2015. Intraspecific variation of endocranial structures in extant Equus: a prelude to endocranial studies in fossil equoids.ÊJournal of Mammalian Evolution,Ê22(4), pp.561-582.	NA
Perissodactyla	Equidae	Equus_quagga	NA	7	Extant	Mass	624	249950	Yes	Average - All references in appendix	NA
Perissodactyla	Rhinocerotidae	Diceros_bicornis	NA	2	Extant	Mass	883.14	763500	Yes	Average - All references in appendix	NA
Perissodactyla	Tapiridae	Tapirus_bairdii	NA	2	Extant	Mass	130.85	36180	Yes	Average - All references in appendix	NA
Perissodactyla	Tapiridae	Tapirus_indicus	Acrocodia_indica	2	Extant	Mass	280.51	213000	Yes	Tsuboi, M. et al. (2018) ÔBreakdown of brainÐbody allometry and the encephalization of birds and mammalsÕ, Nature Ecology and Evolution. Springer US, 2(9), pp. 1492Ð1500. doi: 10.1038/s41559-018-0632-1.	NA
Pilosa	Bradypodidae	Bradypus_variegatus	NA	1	Extant	Volume	28.92	3400	Yes	Tambusso, P. S. and Fari–a, R. A. (2015) ÔDigital cranial endocast of Pseudoplohophorus absolutus (Xenarthra, Cingulata) and its systematic and evolutionary implicationsÕ, Journal of Vertebrate Paleontology, 35(5), p. e967853. doi: 10.1080/02724634.2015.967853.	NA
Pilosa	Megalonychidae	Choloepus_hoffmanni	NA	1	Extant	Volume	25.95	8900	Yes	Tambusso, P. S. and Fari–a, R. A. (2015) ÔDigital cranial endocast of Pseudoplohophorus absolutus (Xenarthra, Cingulata) and its systematic and evolutionary implicationsÕ, Journal of Vertebrate Paleontology, 35(5), p. e967853. doi: 10.1080/02724634.2015.967853.	NA
Pilosa	Megalonychidae	Megalonyx_jeffersonii	NA	1	Extinct	Volume	340	1090350	No	Jerison, H. J. Evolution of the Brain and Intelligence (Academic Press, New York, 1973).	Mean body mass from Phylacine
Pilosa	Mylodontidae	Catonyx_cuvieri	NA	1	Extinct	Volume	338.4	795000	Yes	Tambusso, P. S. (2013) ÔPALEONEUROLOGêA DE XENARTROS FîSILESÕ.or	NA
Pilosa	Mylodontidae	Catonyx_tarijensis	NA	1	Extinct	Volume	571.9	1640000	No	Boscaini, A., Iurino, D.A., Mamani Quispe, B., Andrade Flores, R., Sardella, R., Pujos, F. and Gaudin, T.J., 2020. Cranial anatomy and paleoneurology of the extinct sloth Catonyx tarijensis (Xenarthra, Mylodontidae) from the late Pleistocene of Oruro, Southwestern Bolivia.ÊFrontiers in Ecology and Evolution,Ê8, p.69.	Mean body mass from Phylacine.
Pilosa	Mylodontidae	Glossotherium_robustum	NA	1	Extinct	Volume	519.05	1778000	Yes	Tambusso, P. S. (2013) ÔPALEONEUROLOGêA DE XENARTROS FîSILESÕ.or	NA
Pilosa	Mylodontidae	Lestodon_armatus	NA	1	Extinct	Volume	796.51	4613000	Yes	Tambusso, P. S. (2013) ÔPALEONEUROLOGêA DE XENARTROS FîSILESÕ.or	NA
Pilosa	Mylodontidae	Paramylodon_harlani	NA	1	Extinct	Volume	550	1392470	No	Jerison, H. J. Evolution of the Brain and Intelligence (Academic Press, New York, 1973).	Mean body mass from Phylacine
Pilosa	Myrmecophagidae	Myrmecophaga_tridactyla	NA	1	Extant	Volume	82.6	24347	Yes	Tambusso, P. S. and Fari–a, R. A. (2015) ÔDigital cranial endocast of Pseudoplohophorus absolutus (Xenarthra, Cingulata) and its systematic and evolutionary implicationsÕ, Journal of Vertebrate Paleontology, 35(5), p. e967853. doi: 10.1080/02724634.2015.967853.	NA
Pilosa	Nothrotheridae	Nothrotheriops_shastensis	NA	1	Extinct	Volume	280	462590	No	Jerison, H. J. Evolution of the Brain and Intelligence (Academic Press, New York, 1973).	NA
Primates	Archaeolemuridae	Archaeolemur_edwardsi	NA	1	Extinct	Volume	104	26500	No	Melchionna, M., Mondanaro, A., Serio, C., Castiglione, S., Di Febbraro, M., Rook, L., ... & Raia, P. (2020). Macroevolutionary trends of brain mass in Primates.ÊBiological Journal of the Linnean Society,Ê129(1), 14-25.	Mean body mass from Phylacine
Primates	Archaeolemuridae	Archaeolemur_majori	NA	1	Extinct	Volume	93	18200	Yes	Godfrey, L. R. et al. (2012) ÔLife History Variation in MadagascarÕs Giant Extinct LemursÕ, in Leaping Ahead. New York, NY: Springer New York, pp. 51Ð59. doi: 10.1007/978-1-4614-4511-1_6.	Did not list sample size, assuming 1
Primates	Archaeolemuridae	Hadropithecus_stenognathus	NA	1	Extinct	Volume	106	35400	Yes	Godfrey, L. R. et al. (2012) ÔLife History Variation in MadagascarÕs Giant Extinct LemursÕ, in Leaping Ahead. New York, NY: Springer New York, pp. 51Ð59. doi: 10.1007/978-1-4614-4511-1_6.	Did not list sample size, assuming 1
Primates	Atelidae	Alouatta_caraya	NA	9	Extant	Volume	52.63	5383	Yes	Isler, K. et al. (2008) ÔEndocranial volumes of primate species: scaling analyses using a comprehensive and reliable data setÕ, Journal of Human Evolution. Elsevier Ltd, 55(6), pp. 967Ð978. doi: 10.1016/j.jhevol.2008.08.004.	NA
Primates	Atelidae	Alouatta_guariba	NA	7	Extant	Volume	51.7	5175	Yes	Isler, K. et al. (2008) ÔEndocranial volumes of primate species: scaling analyses using a comprehensive and reliable data setÕ, Journal of Human Evolution. Elsevier Ltd, 55(6), pp. 967Ð978. doi: 10.1016/j.jhevol.2008.08.004.	NA
Primates	Atelidae	Ateles_belzebuth	NA	10	Extant	Volume	117.02	8167	Yes	Isler, K. et al. (2008) ÔEndocranial volumes of primate species: scaling analyses using a comprehensive and reliable data setÕ, Journal of Human Evolution. Elsevier Ltd, 55(6), pp. 967Ð978. doi: 10.1016/j.jhevol.2008.08.004.	NA
Primates	Atelidae	Ateles_hybridus	NA	8	Extant	Volume	103.05	7862	Yes	Isler, K. et al. (2008) ÔEndocranial volumes of primate species: scaling analyses using a comprehensive and reliable data setÕ, Journal of Human Evolution. Elsevier Ltd, 55(6), pp. 967Ð978. doi: 10.1016/j.jhevol.2008.08.004.	NA
Primates	Cebidae	Cebus_albifrons	NA	20	Extant	Volume	60.92	2365	Yes	Isler, K. et al. (2008) ÔEndocranial volumes of primate species: scaling analyses using a comprehensive and reliable data setÕ, Journal of Human Evolution. Elsevier Ltd, 55(6), pp. 967Ð978. doi: 10.1016/j.jhevol.2008.08.004.	NA
Primates	Cebidae	Cebus_capucinus	NA	28	Extant	Volume	72.93	2861	Yes	Isler, K. et al. (2008) ÔEndocranial volumes of primate species: scaling analyses using a comprehensive and reliable data setÕ, Journal of Human Evolution. Elsevier Ltd, 55(6), pp. 967Ð978. doi: 10.1016/j.jhevol.2008.08.004.	NA
Primates	Cebidae	Sapajus_apella	Cebus_apella	48	Extant	Volume	66.63	2936	Yes	Isler, K. et al. (2008) ÔEndocranial volumes of primate species: scaling analyses using a comprehensive and reliable data setÕ, Journal of Human Evolution. Elsevier Ltd, 55(6), pp. 967Ð978. doi: 10.1016/j.jhevol.2008.08.004.	NA
Primates	Cebidae	Sapajus_libidinosus	Cebus_libidinosus	47	Extant	Volume	64.69	2510	Yes	Isler, K. et al. (2008) ÔEndocranial volumes of primate species: scaling analyses using a comprehensive and reliable data setÕ, Journal of Human Evolution. Elsevier Ltd, 55(6), pp. 967Ð978. doi: 10.1016/j.jhevol.2008.08.004.	NA
Primates	Cebidae	Sapajus_nigritus	Cebus_nigritus	170	Extant	Volume	67.15	2743.48	Yes	Isler, K. et al. (2008) ÔEndocranial volumes of primate species: scaling analyses using a comprehensive and reliable data setÕ, Journal of Human Evolution. Elsevier Ltd, 55(6), pp. 967Ð978. doi: 10.1016/j.jhevol.2008.08.004.	NA
Primates	Cebidae	Sapajus_xanthosternos	Cebus_xanthosternos	11	Extant	Volume	66.09	2440	Yes	Isler, K. et al. (2008) ÔEndocranial volumes of primate species: scaling analyses using a comprehensive and reliable data setÕ, Journal of Human Evolution. Elsevier Ltd, 55(6), pp. 967Ð978. doi: 10.1016/j.jhevol.2008.08.004.	NA
Primates	Cercopithecidae	Cercopithecus_ascanius	NA	23	Extant	Volume	59.58	3714	Yes	Isler, K. et al. (2008) ÔEndocranial volumes of primate species: scaling analyses using a comprehensive and reliable data setÕ, Journal of Human Evolution. Elsevier Ltd, 55(6), pp. 967Ð978. doi: 10.1016/j.jhevol.2008.08.004.	NA
Primates	Cercopithecidae	Cercopithecus_lowei	NA	15	Extant	Volume	55.64	3187	Yes	Isler, K. et al. (2008) ÔEndocranial volumes of primate species: scaling analyses using a comprehensive and reliable data setÕ, Journal of Human Evolution. Elsevier Ltd, 55(6), pp. 967Ð978. doi: 10.1016/j.jhevol.2008.08.004.	NA
Primates	Cercopithecidae	Cercopithecus_mitis	NA	18	Extant	Volume	71.33	6109	Yes	Isler, K. et al. (2008) ÔEndocranial volumes of primate species: scaling analyses using a comprehensive and reliable data setÕ, Journal of Human Evolution. Elsevier Ltd, 55(6), pp. 967Ð978. doi: 10.1016/j.jhevol.2008.08.004.	NA
Primates	Cercopithecidae	Cercopithecus_petaurista	NA	47	Extant	Volume	54.88	3566.11	Yes	Isler, K. et al. (2008) ÔEndocranial volumes of primate species: scaling analyses using a comprehensive and reliable data setÕ, Journal of Human Evolution. Elsevier Ltd, 55(6), pp. 967Ð978. doi: 10.1016/j.jhevol.2008.08.004.	NA
Primates	Cercopithecidae	Chlorocebus_pygerythrus	NA	122	Extant	Volume	62.58	4325.52	Yes	Isler, K. et al. (2008) ÔEndocranial volumes of primate species: scaling analyses using a comprehensive and reliable data setÕ, Journal of Human Evolution. Elsevier Ltd, 55(6), pp. 967Ð978. doi: 10.1016/j.jhevol.2008.08.004.	NA
Primates	Cercopithecidae	Chlorocebus_sabaeus	NA	7	Extant	Volume	64.91	4312	Yes	Isler, K. et al. (2008) ÔEndocranial volumes of primate species: scaling analyses using a comprehensive and reliable data setÕ, Journal of Human Evolution. Elsevier Ltd, 55(6), pp. 967Ð978. doi: 10.1016/j.jhevol.2008.08.004.	NA
Primates	Cercopithecidae	Colobus_guereza	NA	65	Extant	Volume	74.13	8542.29	Yes	Isler, K. et al. (2008) ÔEndocranial volumes of primate species: scaling analyses using a comprehensive and reliable data setÕ, Journal of Human Evolution. Elsevier Ltd, 55(6), pp. 967Ð978. doi: 10.1016/j.jhevol.2008.08.004.	NA
Primates	Cercopithecidae	Colobus_vellerosus	NA	10	Extant	Volume	73.07	7820	Yes	Isler, K. et al. (2008) ÔEndocranial volumes of primate species: scaling analyses using a comprehensive and reliable data setÕ, Journal of Human Evolution. Elsevier Ltd, 55(6), pp. 967Ð978. doi: 10.1016/j.jhevol.2008.08.004.	NA
Primates	Cercopithecidae	Lophocebus_albigena	NA	16	Extant	Volume	92.21	6590	Yes	Isler, K. et al. (2008) ÔEndocranial volumes of primate species: scaling analyses using a comprehensive and reliable data setÕ, Journal of Human Evolution. Elsevier Ltd, 55(6), pp. 967Ð978. doi: 10.1016/j.jhevol.2008.08.004.	NA
Primates	Cercopithecidae	Macaca_fascicularis	NA	189	Extant	Volume	63.72	4214.93	Yes	Isler, K. et al. (2008) ÔEndocranial volumes of primate species: scaling analyses using a comprehensive and reliable data setÕ, Journal of Human Evolution. Elsevier Ltd, 55(6), pp. 967Ð978. doi: 10.1016/j.jhevol.2008.08.004.	NA
Primates	Cercopithecidae	Macaca_leonina	NA	7	Extant	Volume	85.6	5642	Yes	Isler, K. et al. (2008) ÔEndocranial volumes of primate species: scaling analyses using a comprehensive and reliable data setÕ, Journal of Human Evolution. Elsevier Ltd, 55(6), pp. 967Ð978. doi: 10.1016/j.jhevol.2008.08.004.	NA
Primates	Cercopithecidae	Macaca_mulatta	NA	110	Extant	Volume	89.27	6859.37	Yes	Isler, K. et al. (2008) ÔEndocranial volumes of primate species: scaling analyses using a comprehensive and reliable data setÕ, Journal of Human Evolution. Elsevier Ltd, 55(6), pp. 967Ð978. doi: 10.1016/j.jhevol.2008.08.004.	NA
Primates	Cercopithecidae	Macaca_nemestrina	NA	22	Extant	Volume	105.59	8821	Yes	Isler, K. et al. (2008) ÔEndocranial volumes of primate species: scaling analyses using a comprehensive and reliable data setÕ, Journal of Human Evolution. Elsevier Ltd, 55(6), pp. 967Ð978. doi: 10.1016/j.jhevol.2008.08.004.	NA
Primates	Cercopithecidae	Macaca_radiata	NA	9	Extant	Volume	74.87	5084	Yes	Isler, K. et al. (2008) ÔEndocranial volumes of primate species: scaling analyses using a comprehensive and reliable data setÕ, Journal of Human Evolution. Elsevier Ltd, 55(6), pp. 967Ð978. doi: 10.1016/j.jhevol.2008.08.004.	NA
Primates	Cercopithecidae	Nasalis_larvatus	NA	45	Extant	Volume	92.3	14561	Yes	Isler, K. et al. (2008) ÔEndocranial volumes of primate species: scaling analyses using a comprehensive and reliable data setÕ, Journal of Human Evolution. Elsevier Ltd, 55(6), pp. 967Ð978. doi: 10.1016/j.jhevol.2008.08.004.	NA
Primates	Cercopithecidae	Piliocolobus_badius	NA	33	Extant	Volume	64.49	7850	Yes	Isler, K. et al. (2008) ÔEndocranial volumes of primate species: scaling analyses using a comprehensive and reliable data setÕ, Journal of Human Evolution. Elsevier Ltd, 55(6), pp. 967Ð978. doi: 10.1016/j.jhevol.2008.08.004.	NA
Primates	Cercopithecidae	Piliocolobus_tephrosceles	NA	6	Extant	Volume	70.95	8409	Yes	Isler, K. et al. (2008) ÔEndocranial volumes of primate species: scaling analyses using a comprehensive and reliable data setÕ, Journal of Human Evolution. Elsevier Ltd, 55(6), pp. 967Ð978. doi: 10.1016/j.jhevol.2008.08.004.	NA
Primates	Cercopithecidae	Presbytis_chrysomelas	NA	7	Extant	Volume	72.11	6719	Yes	Isler, K. et al. (2008) ÔEndocranial volumes of primate species: scaling analyses using a comprehensive and reliable data setÕ, Journal of Human Evolution. Elsevier Ltd, 55(6), pp. 967Ð978. doi: 10.1016/j.jhevol.2008.08.004.	NA
Primates	Cercopithecidae	Presbytis_femoralis	NA	20	Extant	Volume	73.54	6915.5	Yes	Isler, K. et al. (2008) ÔEndocranial volumes of primate species: scaling analyses using a comprehensive and reliable data setÕ, Journal of Human Evolution. Elsevier Ltd, 55(6), pp. 967Ð978. doi: 10.1016/j.jhevol.2008.08.004.	NA
Primates	Cercopithecidae	Presbytis_melalophos	NA	42	Extant	Volume	64.82	6545.93	Yes	Isler, K. et al. (2008) ÔEndocranial volumes of primate species: scaling analyses using a comprehensive and reliable data setÕ, Journal of Human Evolution. Elsevier Ltd, 55(6), pp. 967Ð978. doi: 10.1016/j.jhevol.2008.08.004.	NA
Primates	Cercopithecidae	Presbytis_rubicunda	NA	95	Extant	Volume	70.89	6216.74	Yes	Isler, K. et al. (2008) ÔEndocranial volumes of primate species: scaling analyses using a comprehensive and reliable data setÕ, Journal of Human Evolution. Elsevier Ltd, 55(6), pp. 967Ð978. doi: 10.1016/j.jhevol.2008.08.004.	NA
Primates	Cercopithecidae	Presbytis_siamensis	NA	26	Extant	Volume	60.9	5900.31	Yes	Isler, K. et al. (2008) ÔEndocranial volumes of primate species: scaling analyses using a comprehensive and reliable data setÕ, Journal of Human Evolution. Elsevier Ltd, 55(6), pp. 967Ð978. doi: 10.1016/j.jhevol.2008.08.004.	NA
Primates	Cercopithecidae	Semnopithecus_ajax	NA	3	Extant	Volume	132.06	16330	Yes	Isler, K. et al. (2008) ÔEndocranial volumes of primate species: scaling analyses using a comprehensive and reliable data setÕ, Journal of Human Evolution. Elsevier Ltd, 55(6), pp. 967Ð978. doi: 10.1016/j.jhevol.2008.08.004.	NA
Primates	Cercopithecidae	Semnopithecus_dussumieri	NA	10	Extant	Volume	90.09	10664	Yes	Isler, K. et al. (2008) ÔEndocranial volumes of primate species: scaling analyses using a comprehensive and reliable data setÕ, Journal of Human Evolution. Elsevier Ltd, 55(6), pp. 967Ð978. doi: 10.1016/j.jhevol.2008.08.004.	NA
Primates	Cercopithecidae	Semnopithecus_entellus	NA	2	Extant	Volume	110.93	14742	Yes	Isler, K. et al. (2008) ÔEndocranial volumes of primate species: scaling analyses using a comprehensive and reliable data setÕ, Journal of Human Evolution. Elsevier Ltd, 55(6), pp. 967Ð978. doi: 10.1016/j.jhevol.2008.08.004.	NA
Primates	Cercopithecidae	Semnopithecus_priam	NA	12	Extant	Volume	83.07	8562	Yes	Isler, K. et al. (2008) ÔEndocranial volumes of primate species: scaling analyses using a comprehensive and reliable data setÕ, Journal of Human Evolution. Elsevier Ltd, 55(6), pp. 967Ð978. doi: 10.1016/j.jhevol.2008.08.004.	NA
Primates	Cercopithecidae	Trachypithecus_cristatus	NA	30	Extant	Volume	57.86	6394	Yes	Isler, K. et al. (2008) ÔEndocranial volumes of primate species: scaling analyses using a comprehensive and reliable data setÕ, Journal of Human Evolution. Elsevier Ltd, 55(6), pp. 967Ð978. doi: 10.1016/j.jhevol.2008.08.004.	NA
Primates	Cercopithecidae	Trachypithecus_obscurus	NA	29	Extant	Volume	62.12	7056	Yes	Isler, K. et al. (2008) ÔEndocranial volumes of primate species: scaling analyses using a comprehensive and reliable data setÕ, Journal of Human Evolution. Elsevier Ltd, 55(6), pp. 967Ð978. doi: 10.1016/j.jhevol.2008.08.004.	NA
Primates	Cercopithecidae	Trachypithecus_phayrei	NA	9	Extant	Volume	72.84	7475	Yes	Isler, K. et al. (2008) ÔEndocranial volumes of primate species: scaling analyses using a comprehensive and reliable data setÕ, Journal of Human Evolution. Elsevier Ltd, 55(6), pp. 967Ð978. doi: 10.1016/j.jhevol.2008.08.004.	NA
Primates	Cercopithecidae	Trachypithecus_pileatus	NA	2	Extant	Volume	103.64	11794	Yes	Isler, K. et al. (2008) ÔEndocranial volumes of primate species: scaling analyses using a comprehensive and reliable data setÕ, Journal of Human Evolution. Elsevier Ltd, 55(6), pp. 967Ð978. doi: 10.1016/j.jhevol.2008.08.004.	NA
Primates	Cercopithecidae	Trachypithecus_vetulus	NA	6	Extant	Volume	61.29	6237	Yes	Isler, K. et al. (2008) ÔEndocranial volumes of primate species: scaling analyses using a comprehensive and reliable data setÕ, Journal of Human Evolution. Elsevier Ltd, 55(6), pp. 967Ð978. doi: 10.1016/j.jhevol.2008.08.004.	NA
Primates	Hylobatidae	Hylobates_lar	NA	411	Extant	Volume	101.95	5602.85	Yes	Isler, K. et al. (2008) ÔEndocranial volumes of primate species: scaling analyses using a comprehensive and reliable data setÕ, Journal of Human Evolution. Elsevier Ltd, 55(6), pp. 967Ð978. doi: 10.1016/j.jhevol.2008.08.004.	NA
Primates	Hylobatidae	Hylobates_muelleri	NA	11	Extant	Volume	85.13	5821	Yes	Isler, K. et al. (2008) ÔEndocranial volumes of primate species: scaling analyses using a comprehensive and reliable data setÕ, Journal of Human Evolution. Elsevier Ltd, 55(6), pp. 967Ð978. doi: 10.1016/j.jhevol.2008.08.004.	NA
Primates	Lemuridae	Eulemur_fulvus	NA	8	Extant	Volume	25.77	2292	Yes	Isler, K. et al. (2008) ÔEndocranial volumes of primate species: scaling analyses using a comprehensive and reliable data setÕ, Journal of Human Evolution. Elsevier Ltd, 55(6), pp. 967Ð978. doi: 10.1016/j.jhevol.2008.08.004.	NA
Primates	Lemuridae	Pachylemur_jullyi	NA	1	Extinct	Volume	46	13000	No	Melchionna, M., Mondanaro, A., Serio, C., Castiglione, S., Di Febbraro, M., Rook, L., ... & Raia, P. (2020). Macroevolutionary trends of brain mass in Primates.ÊBiological Journal of the Linnean Society,Ê129(1), 14-25.	Mean body mass from Phylacine
Primates	Megaladapidae	Megaladapis_edwardsi	NA	1	Extinct	Volume	136	85100	Yes	Godfrey, L. R. et al. (2012) ÔLife History Variation in MadagascarÕs Giant Extinct LemursÕ, in Leaping Ahead. New York, NY: Springer New York, pp. 51Ð59. doi: 10.1007/978-1-4614-4511-1_6.	Did not list sample size, assuming 1
Primates	Megaladapidae	Megaladapis_madagascariensis	NA	1	Extinct	Volume	75.44	46500	No	Duke Lemur Center, specimen DPC-24801 downloaded from MorphoSource (available at https://www.morphosource.org/).	Endocranial volume derived by endomaker, Mean body mass from Phylacine
Primates	Palaeopropithecidae	Babakotia_radofilai	NA	1	Extinct	Volume	48	20700	Yes	Hogg, R. T. et al. (2015) ÔLemur Biorhythms and Life History EvolutionÕ, PLOS ONE. Edited by A. R. Evans, 10(8), p. e0134210. doi: 10.1371/journal.pone.0134210.	Did not list sample size, assuming 1
Primates	Palaeopropithecidae	Mesopropithecus_globiceps	NA	1	Extinct	Volume	41	11300	Yes	Godfrey, L. R. et al. (2012) ÔLife History Variation in MadagascarÕs Giant Extinct LemursÕ, in Leaping Ahead. New York, NY: Springer New York, pp. 51Ð59. doi: 10.1007/978-1-4614-4511-1_6.	Did not list sample size, assuming 1
Primates	Palaeopropithecidae	Palaeopropithecus_ingens	NA	1	Extinct	Volume	80	41500	Yes	Godfrey, L. R. et al. (2012) ÔLife History Variation in MadagascarÕs Giant Extinct LemursÕ, in Leaping Ahead. New York, NY: Springer New York, pp. 51Ð59. doi: 10.1007/978-1-4614-4511-1_6.	Did not list sample size, assuming 1
Primates	Palaeopropithecidae	Palaeopropithecus_maximus	NA	1	Extinct	Volume	99	46000	No	Melchionna, M., Mondanaro, A., Serio, C., Castiglione, S., Di Febbraro, M., Rook, L., ... & Raia, P. (2020). Macroevolutionary trends of brain mass in Primates.ÊBiological Journal of the Linnean Society,Ê129(1), 14-25.	Mean body mass from Phylacine
Primates	Pongidae	Pongo_abelii	NA	25	Extant	Volume	389.5	62815	Yes	Isler, K. et al. (2008) ÔEndocranial volumes of primate species: scaling analyses using a comprehensive and reliable data setÕ, Journal of Human Evolution. Elsevier Ltd, 55(6), pp. 967Ð978. doi: 10.1016/j.jhevol.2008.08.004.	NA
Primates	Pongidae	Pongo_pygmaeus	NA	130	Extant	Volume	376.82	59276.81	Yes	Isler, K. et al. (2008) ÔEndocranial volumes of primate species: scaling analyses using a comprehensive and reliable data setÕ, Journal of Human Evolution. Elsevier Ltd, 55(6), pp. 967Ð978. doi: 10.1016/j.jhevol.2008.08.004.	NA
Proboscidea	Elephantidae	Elephas_maximus	NA	7	Extant	Mass	5825.25	2895275.43	Yes	Shoshani, J., Kupsky, W.J. and Marchant, G.H., 2006. Elephant brain: Part I: Gross morphology, functions, comparative anatomy, and evolution.ÊBrain research bulletin,Ê70(2), pp.124-157.	NA
Proboscidea	Elephantidae	Loxodonta_africana	NA	10	Extant	Mass	5735.86	3850350	Yes	Shoshani, J., Kupsky, W.J. and Marchant, G.H., 2006. Elephant brain: Part I: Gross morphology, functions, comparative anatomy, and evolution.ÊBrain research bulletin,Ê70(2), pp.124-157.	NA
Proboscidea	Elephantidae	Mammuthus_columbi	NA	1	Extinct	Volume	6232	9500000	No	Benoit, J. et al. (2019) ÔBrain evolution in Proboscidea (Mammalia, Afrotheria) across the CenozoicÕ, Scientific Reports, 9(1), p. 9323. doi: 10.1038/s41598-019-45888-4.	Mean body mass from Phylacine
Proboscidea	Elephantidae	Mammuthus_primigenius	NA	1	Extinct	Volume	4687	6.00E+06	No	Benoit, J. et al. (2019) ÔBrain evolution in Proboscidea (Mammalia, Afrotheria) across the CenozoicÕ, Scientific Reports, 9(1), p. 9323. doi: 10.1038/s41598-019-45888-4.	Mean body mass from Phylacine
Proboscidea	Elephantidae	Palaeoloxodon_antiquus	NA	2	Extinct	Volume	9000	1.10E+07	Yes	Larramendi, A. and Palombo, M.R., 2015. Body Size, Biology and Encephalization Quotient of Palaeoloxodon ex gr. P. falconeri from Spinagallo Cave (Hyblean plateau, Sicily).ÊHystrix,Ê26(2).	NA
Proboscidea	Mammutidae	Mammut_americanum	NA	2	Extinct	Volume	4600	4.00E+06	Yes	Larramendi, A. and Palombo, M.R., 2015. Body Size, Biology and Encephalization Quotient of Palaeoloxodon ex gr. P. falconeri from Spinagallo Cave (Hyblean plateau, Sicily).ÊHystrix,Ê26(2).	NA
