# Supplementary material for: Small brains predisposed Late Quaternary mammals to extinction
Source: Sci Rep. 2022 Mar 31;12:3453. doi: 10.1038/s41598-022-07327-9 (PMC8971383; doi:10.1038/s41598-022-07327-9)
Supplement: Supplementary file 3 — Supplementary Information 3. [file 41598_2022_7327_MOESM3_ESM.xlsx]

## Sheet: Sheet1
Clade	Age (Ma)	References
Glyptodontinae	35	Delsuc, F., Gibb, G. C., Kuch, M., Billet, G., Hautier, L., Southon, J., ... & Poinar, H. N. (2016). The phylogenetic affinities of the extinct glyptodonts. Current Biology, 26(4), R155-R156.
Canidae	14.15	Hedges, S. B., Marin, J., Suleski, M., Paymer, M., & Kumar, S. (2015). Tree of life reveals clock-like speciation and diversification. Molecular biology and evolution, 32(4), 835-845.
Mustelidae	17.5	Hedges, S. B., Marin, J., Suleski, M., Paymer, M., & Kumar, S. (2015). Tree of life reveals clock-like speciation and diversification. Molecular biology and evolution, 32(4), 835-845.
Procyonidae	22.7	Hedges, S. B., Marin, J., Suleski, M., Paymer, M., & Kumar, S. (2015). Tree of life reveals clock-like speciation and diversification. Molecular biology and evolution, 32(4), 835-845.
Mephitidae	19.58	Hedges, S. B., Marin, J., Suleski, M., Paymer, M., & Kumar, S. (2015). Tree of life reveals clock-like speciation and diversification. Molecular biology and evolution, 32(4), 835-845.
Ceratomorpha	50	Hedges, S. B., Marin, J., Suleski, M., Paymer, M., & Kumar, S. (2015). Tree of life reveals clock-like speciation and diversification. Molecular biology and evolution, 32(4), 835-845.
Equidae	7.7	Hedges, S. B., Marin, J., Suleski, M., Paymer, M., & Kumar, S. (2015). Tree of life reveals clock-like speciation and diversification. Molecular biology and evolution, 32(4), 835-845.
Proboscidea+Laurasiatheria	102	Hedges, S. B., Marin, J., Suleski, M., Paymer, M., & Kumar, S. (2015). Tree of life reveals clock-like speciation and diversification. Molecular biology and evolution, 32(4), 835-845.
Primates-Proboscidea+Laurasiatheria	105	Hedges, S. B., Marin, J., Suleski, M., Paymer, M., & Kumar, S. (2015). Tree of life reveals clock-like speciation and diversification. Molecular biology and evolution, 32(4), 835-845.
Xenarthra-Primates+Proboscidea+Laurasiatheria	106	Hedges, S. B., Marin, J., Suleski, M., Paymer, M., & Kumar, S. (2015). Tree of life reveals clock-like speciation and diversification. Molecular biology and evolution, 32(4), 835-845.
Xenarthra	66	Hedges, S. B., Marin, J., Suleski, M., Paymer, M., & Kumar, S. (2015). Tree of life reveals clock-like speciation and diversification. Molecular biology and evolution, 32(4), 835-845.
Pilosa	56	Hedges, S. B., Marin, J., Suleski, M., Paymer, M., & Kumar, S. (2015). Tree of life reveals clock-like speciation and diversification. Molecular biology and evolution, 32(4), 835-845.
Marsupialia-Placentialia	159	Hedges, S. B., Marin, J., Suleski, M., Paymer, M., & Kumar, S. (2015). Tree of life reveals clock-like speciation and diversification. Molecular biology and evolution, 32(4), 835-845.
Theria-Monotremata (root)	177	Hedges, S. B., Marin, J., Suleski, M., Paymer, M., & Kumar, S. (2015). Tree of life reveals clock-like speciation and diversification. Molecular biology and evolution, 32(4), 835-845.
Diprotodontia	49	Hedges, S. B., Marin, J., Suleski, M., Paymer, M., & Kumar, S. (2015). Tree of life reveals clock-like speciation and diversification. Molecular biology and evolution, 32(4), 835-845.
Phalangerida	48	Hedges, S. B., Marin, J., Suleski, M., Paymer, M., & Kumar, S. (2015). Tree of life reveals clock-like speciation and diversification. Molecular biology and evolution, 32(4), 835-845.
Vombatiformes	35	Hedges, S. B., Marin, J., Suleski, M., Paymer, M., & Kumar, S. (2015). Tree of life reveals clock-like speciation and diversification. Molecular biology and evolution, 32(4), 835-845.
Phalangeriformes	47	Hedges, S. B., Marin, J., Suleski, M., Paymer, M., & Kumar, S. (2015). Tree of life reveals clock-like speciation and diversification. Molecular biology and evolution, 32(4), 835-845.
Macropodida	23.9	Hedges, S. B., Marin, J., Suleski, M., Paymer, M., & Kumar, S. (2015). Tree of life reveals clock-like speciation and diversification. Molecular biology and evolution, 32(4), 835-845.
Monotremata	46	Hedges, S. B., Marin, J., Suleski, M., Paymer, M., & Kumar, S. (2015). Tree of life reveals clock-like speciation and diversification. Molecular biology and evolution, 32(4), 835-845.
Laurasiatheria	78	Kitazoe, Y., Kishino, H., Waddell, P. J., Nakajima, N., Okabayashi, T., Watabe, T., & Okuhara, Y. (2007). Robust time estimation reconciles views of the antiquity of placental mammals. PLos one, 2(4), e384.
Primates	77	Melchionna, M., Mondanaro, A., Serio, C., Castiglione, S., Di Febbraro, M., Rook, L., ... & Raia, P. (2020). Macroevolutionary trends of brain mass in Primates. Biological Journal of the Linnean Society, 129(1), 14-25.
Felidae	21.73	Fossil observation
Toxodon-Laurasiatheria	79	Fossil observation
Carnivora	55	https://paleobiodb.org/
Caniformia	45	https://paleobiodb.org/
Ursidae	30	https://paleobiodb.org/
Perissodactyla	59.2	https://paleobiodb.org/
Cervidae	18	https://paleobiodb.org/
Giraffidae	16	https://paleobiodb.org/
Tylopoda	50	https://paleobiodb.org/
Proboscidea	59.2	https://paleobiodb.org/
Feliformia	43.12	Zhou, Y., Wang, S. R., & Ma, J. Z. (2017). Comprehensive species set revealing the phylogeny and biogeography of Feliformia (Mammalia, Carnivora) based on mitochondrial DNA. PloS one, 12(3), e0174902.
Herpestidae	18.67	Zhou, Y., Wang, S. R., & Ma, J. Z. (2017). Comprehensive species set revealing the phylogeny and biogeography of Feliformia (Mammalia, Carnivora) based on mitochondrial DNA. PloS one, 12(3).
Hyaenidae	11.36	Zhou, Y., Wang, S. R., & Ma, J. Z. (2017). Comprehensive species set revealing the phylogeny and biogeography of Feliformia (Mammalia, Carnivora) based on mitochondrial DNA. PloS one, 12(3).
Viverridae	25.46	Zhou, Y., Wang, S. R., & Ma, J. Z. (2017). Comprehensive species set revealing the phylogeny and biogeography of Feliformia (Mammalia, Carnivora) based on mitochondrial DNA. PloS one, 12(3).
Artiodactyla	67.7	Zurano, J. P., Magalhães, F. M., Asato, A. E., Silva, G., Bidau, C. J., Mesquita, D. O., & Costa, G. C. (2019). Cetartiodactyla: Updating a time-calibrated molecular phylogeny. Molecular phylogenetics and evolution, 133, 256-262.
Ruminantia	45.3	Zurano, J. P., Magalhães, F. M., Asato, A. E., Silva, G., Bidau, C. J., Mesquita, D. O., & Costa, G. C. (2019). Cetartiodactyla: Updating a time-calibrated molecular phylogeny. Molecular phylogenetics and evolution, 133, 256-262.
Pecora	26.4	Zurano, J. P., Magalhães, F. M., Asato, A. E., Silva, G., Bidau, C. J., Mesquita, D. O., & Costa, G. C. (2019). Cetartiodactyla: Updating a time-calibrated molecular phylogeny. Molecular phylogenetics and evolution, 133, 256-262.
Bovidae	19.1	Zurano, J. P., Magalhães, F. M., Asato, A. E., Silva, G., Bidau, C. J., Mesquita, D. O., & Costa, G. C. (2019). Cetartiodactyla: Updating a time-calibrated molecular phylogeny. Molecular phylogenetics and evolution, 133, 256-262.
Bovinae	15.6	Zurano, J. P., Magalhães, F. M., Asato, A. E., Silva, G., Bidau, C. J., Mesquita, D. O., & Costa, G. C. (2019). Cetartiodactyla: Updating a time-calibrated molecular phylogeny. Molecular phylogenetics and evolution, 133, 256-262.
Capreolinae	12.3	Zurano, J. P., Magalhães, F. M., Asato, A. E., Silva, G., Bidau, C. J., Mesquita, D. O., & Costa, G. C. (2019). Cetartiodactyla: Updating a time-calibrated molecular phylogeny. Molecular phylogenetics and evolution, 133, 256-262.
Cervinae	10.9	Zurano, J. P., Magalhães, F. M., Asato, A. E., Silva, G., Bidau, C. J., Mesquita, D. O., & Costa, G. C. (2019). Cetartiodactyla: Updating a time-calibrated molecular phylogeny. Molecular phylogenetics and evolution, 133, 256-262.
Tragulidae	27.7	Zurano, J. P., Magalhães, F. M., Asato, A. E., Silva, G., Bidau, C. J., Mesquita, D. O., & Costa, G. C. (2019). Cetartiodactyla: Updating a time-calibrated molecular phylogeny. Molecular phylogenetics and evolution, 133, 256-262.
Hippopotamidae	8.1	Zurano, J. P., Magalhães, F. M., Asato, A. E., Silva, G., Bidau, C. J., Mesquita, D. O., & Costa, G. C. (2019). Cetartiodactyla: Updating a time-calibrated molecular phylogeny. Molecular phylogenetics and evolution, 133, 256-262.
Suoidea	34.1	Zurano, J. P., Magalhães, F. M., Asato, A. E., Silva, G., Bidau, C. J., Mesquita, D. O., & Costa, G. C. (2019). Cetartiodactyla: Updating a time-calibrated molecular phylogeny. Molecular phylogenetics and evolution, 133, 256-262.
Suidae	11	Zurano, J. P., Magalhães, F. M., Asato, A. E., Silva, G., Bidau, C. J., Mesquita, D. O., & Costa, G. C. (2019). Cetartiodactyla: Updating a time-calibrated molecular phylogeny. Molecular phylogenetics and evolution, 133, 256-262.
Tayassuidae	9.2	Zurano, J. P., Magalhães, F. M., Asato, A. E., Silva, G., Bidau, C. J., Mesquita, D. O., & Costa, G. C. (2019). Cetartiodactyla: Updating a time-calibrated molecular phylogeny. Molecular phylogenetics and evolution, 133, 256-262.
Camelidae	14.5	Zurano, J. P., Magalhães, F. M., Asato, A. E., Silva, G., Bidau, C. J., Mesquita, D. O., & Costa, G. C. (2019). Cetartiodactyla: Updating a time-calibrated molecular phylogeny. Molecular phylogenetics and evolution, 133, 256-262.
