# Supplementary material for: Small brains predisposed Late Quaternary mammals to extinction
Source: Sci Rep. 2022 Mar 31;12:3453. doi: 10.1038/s41598-022-07327-9 (PMC8971383; doi:10.1038/s41598-022-07327-9)
Supplement: Supplementary file 5 — Supplementary Information 5. [file 41598_2022_7327_MOESM5_ESM.csv]

Order	Species	Extinction Status	Endocast Volume (ml)	Body Mass (g)	Sample size	Method	Body mass from same specimen as endocast volume
Artiodactyla	Addax_nasomaculatus	Extant	218.33	113500	2	Mass	Yes
Artiodactyla	Aepyceros_melampus	Extant	187.45	56181.33	15	Mass	Yes
Artiodactyla	Alcelaphus_buselaphus	Extant	322.21	139916.67	6	Mass	Yes
Artiodactyla	Alces_alces	Extant	464.22	236080	2	Mass	Yes
Artiodactyla	Ammotragus_lervia	Extant	227.45	61350	2	Mass	Yes
Artiodactyla	Antidorcas_marsupialis	Extant	146.11	36513.33	15	Mass	Yes
Artiodactyla	Antilope_cervicapra	Extant	146.26	28500	3	Mass	Yes
Artiodactyla	Axis_axis	Extant	237.71	88450	1	Mass	Yes
Artiodactyla	Axis_porcinus	Extant	152.66	30000	1	Mass	Yes
Artiodactyla	Bison_bison	Extant	365.95	54800	1	Mass	Yes
Artiodactyla	Boselaphus_tragocamelus	Extant	296.4	125000	2	Mass	Yes
Artiodactyla	Camelus_bactrianus	Extant	631.98	450000	1	Mass	Yes
Artiodactyla	Camelus_dromedarius	Extant	850.32	4.00E+05	1	Mass	Yes
Artiodactyla	Capreolus_capreolus	Extant	98.69	15557.33	6	Mass	Yes
Artiodactyla	Capricornis_crispus	Extant	141.24	32900	59	Mass	Yes
Artiodactyla	Cephalophus_dorsalis	Extant	99.04	13000	1	Mass	Yes
Artiodactyla	Cephalophus_natalensis	Extant	78.96	11500	2	Mass	Yes
Artiodactyla	Cephalophus_nigrifrons	Extant	88.17	13333.33	3	Mass	Yes
Artiodactyla	Cephalophus_zebra	Extant	88.17	10000	1	Mass	Yes
Artiodactyla	Cervus_canadensis	Extant	479.41	2.00E+05	1	Mass	Yes
Artiodactyla	Cervus_elaphus	Extant	388.1	129007.5	4	Mass	Yes
Artiodactyla	Choeropsis_liberiensis	Extant	350	228000	7	Volume	Yes
Artiodactyla	Connochaetes_gnou	Extant	333.5	150000	1	Mass	Yes
Artiodactyla	Connochaetes_taurinus	Extant	440.51	187092	5	Mass	Yes
Artiodactyla	Dama_dama	Extant	242.98	58597.5	2	Mass	Yes
Artiodactyla	Damaliscus_lunatus	Extant	300.79	107000	6	Mass	Yes
Artiodactyla	Eudorcas_rufifrons	Extant	103.77	26000	3	Mass	Yes
Artiodactyla	Eudorcas_thomsonii	Extant	94.29	20526.67	9	Mass	Yes
Artiodactyla	Gazella_dorcas	Extant	76.54	16211.67	6	Mass	Yes
Artiodactyla	Giraffa_camelopardalis	Extant	839.68	703333.33	3	Mass	Yes
Artiodactyla	Hippopotamus_amphibius	Extant	700.22	947000	2	Mass	Yes
Artiodactyla	Hippotragus_equinus	Extant	424.7	242909.09	11	Mass	Yes
Artiodactyla	Hippotragus_niger	Extant	307.82	165000	1	Mass	Yes
Artiodactyla	Kobus_ellipsiprymnus	Extant	343.57	220600	7	Mass	Yes
Artiodactyla	Kobus_kob	Extant	221.08	110000	1	Mass	Yes
Artiodactyla	Kobus_leche	Extant	241.78	121666.67	3	Mass	Yes
Artiodactyla	Lama_guanicoe	Extant	300.57	88000	1	Mass	Yes
Artiodactyla	Litocranius_walleri	Extant	167.01	58250	2	Mass	Yes
Artiodactyla	Madoqua_kirkii	Extant	35.38	4806.36	11	Mass	Yes
Artiodactyla	Moschiola_meminna	Extant	17.23	2492.67	6	Mass	Yes
Artiodactyla	Muntiacus_muntjak	Extant	133.45	16300	2	Mass	Yes
Artiodactyla	Nanger_dama	Extant	161.45	60000	2	Mass	Yes
Artiodactyla	Nanger_granti	Extant	157.29	47600	5	Mass	Yes
Artiodactyla	Neotragus_moschatus	Extant	35.41	3350	2	Mass	Yes
Artiodactyla	Odocoileus_hemionus	Extant	203.7	33113	1	Mass	Yes
Artiodactyla	Odocoileus_virginianus	Extant	181.94	46280.5	6	Mass	Yes
Artiodactyla	Okapia_johnstoni	Extant	524.52	240000	1	Mass	Yes
Artiodactyla	Oreotragus_oreotragus	Extant	61.67	12000	3	Mass	Yes
Artiodactyla	Oryx_beisa	Extant	305.59	107000	1	Mass	Yes
Artiodactyla	Oryx_dammah	Extant	262.15	129500	2	Mass	Yes
Artiodactyla	Oryx_gazella	Extant	322.35	134000	5	Mass	Yes
Artiodactyla	Ourebia_ourebi	Extant	61.49	14616.67	6	Mass	Yes
Artiodactyla	Ovis_ammon	Extant	118	40000	3	Mass	Yes
Artiodactyla	Pecari_tajacu	Extant	106.18	18849.33	3	Mass	Yes
Artiodactyla	Phacochoerus_aethiopicus	Extant	134	65320	1	Mass	Yes
Artiodactyla	Phacochoerus_africanus	Extant	142.23	67000	1	Mass	Yes
Artiodactyla	Philantomba_maxwellii	Extant	39.67	3356.75	4	Mass	Yes
Artiodactyla	Philantomba_monticola	Extant	43.15	4900	2	Mass	Yes
Artiodactyla	Rangifer_tarandus	Extant	319.65	99156	5	Mass	Yes
Artiodactyla	Raphicerus_campestris	Extant	53.02	10036.67	12	Mass	Yes
Artiodactyla	Raphicerus_melanotis	Extant	60.05	10650	2	Mass	Yes
Artiodactyla	Redunca_arundinum	Extant	148.27	59750	6	Mass	Yes
Artiodactyla	Redunca_fulvorufula	Extant	129.09	33000	2	Mass	Yes
Artiodactyla	Redunca_redunca	Extant	124.16	37800	3	Mass	Yes
Artiodactyla	Rupicapra_rupicapra	Extant	126.15	27166.67	3	Mass	Yes
Artiodactyla	Rusa_unicolor	Extant	420.91	116000	1	Mass	Yes
Artiodactyla	Saiga_tatarica	Extant	97.52	40000	1	Mass	Yes
Artiodactyla	Sus_scrofa	Extant	182.46	61637.83	18	Mass	Yes
Artiodactyla	Sylvicapra_grimmia	Extant	81.26	12111.11	9	Mass	Yes
Artiodactyla	Syncerus_caffer	Extant	647.24	655411.43	7	Mass	Yes
Artiodactyla	Taurotragus_oryx	Extant	569.35	670000	3	Mass	Yes
Artiodactyla	Tayassu_pecari	Extant	156.84	32233	2	Mass	Yes
Artiodactyla	Tragelaphus_angasii	Extant	246.59	135000	1	Mass	Yes
Artiodactyla	Tragelaphus_buxtoni	Extant	361.47	280000	1	Mass	Yes
Artiodactyla	Tragelaphus_eurycerus	Extant	416.42	210000	1	Mass	Yes
Artiodactyla	Tragelaphus_imberbis	Extant	232.17	140000	1	Mass	Yes
Artiodactyla	Tragelaphus_scriptus	Extant	162.05	40387.5	4	Mass	Yes
Artiodactyla	Tragelaphus_spekii	Extant	169.72	48500	2	Mass	Yes
Artiodactyla	Tragelaphus_strepsiceros	Extant	417.62	280000	2	Mass	Yes
Artiodactyla	Tragulus_javanicus	Extant	16.23	2037	1	Mass	Yes
Artiodactyla	Tragulus_napu	Extant	18.9	2590	2	Mass	Yes
Artiodactyla	Vicugna_vicugna	Extant	214.44	45000	1	Mass	Yes
Carnivora	Acinonyx_jubatus	Extant	122.29	65000	1	Mass	Yes
Carnivora	Ailuropoda_melanoleuca	Extant	272	118637	5	Volume	Yes
Carnivora	Ailurus_fulgens	Extant	46.3	5595	2	Mass	Yes
Carnivora	Atilax_paludinosus	Extant	26.87	3300	4	Volume	Yes
Carnivora	Bassariscus_astutus	Extant	16.81	1500	1	Mass	Yes
Carnivora	Bassariscus_sumichrasti	Extant	43.84	2722	1	Mass	Yes
Carnivora	Canis_adustus	Extant	59.51	12000	1	Mass	Yes
Carnivora	Canis_aureus	Extant	90.02	18000	1	Mass	Yes
Carnivora	Canis_hallstromi	Extant	74.1	11030	1	Volume	Yes
Carnivora	Canis_latrans	Extant	103.5	15255	2	Mass	Yes
Carnivora	Canis_lupus	Extant	139.8	27500	39	Volume	Yes
Carnivora	Canis_lupus_dingo	Extant	91.49	13160	128	Volume	Yes
Carnivora	Canis_mesomelas	Extant	57.33	6925	4	Mass	Yes
Carnivora	Caracal_caracal	Extant	68.89	18000	1	Mass	Yes
Carnivora	Chrysocyon_brachyurus	Extant	144.2	24000	1	Mass	Yes
Carnivora	Civettictis_civetta	Extant	54.67	18000	1	Mass	Yes
Carnivora	Conepatus_chinga	Extant	15.75	1918	2	Volume	Yes
Carnivora	Conepatus_humboldtii	Extant	17.12	2500	1	Mass	Yes
Carnivora	Conepatus_leuconotus	Extant	17.88	3500	4	Volume	Yes
Carnivora	Conepatus_semistriatus	Extant	18.92	2040	20	Volume	Yes
Carnivora	Crocuta_crocuta	Extant	190.04	68246.67	3	Mass	Yes
Carnivora	Cryptoprocta_ferox	Extant	35.5	9500	1	Volume	Yes
Carnivora	Eira_barbara	Extant	58.11	6000	1	Mass	Yes
Carnivora	Enhydra_lutris	Extant	121.96	30000	1	Mass	Yes
Carnivora	Felis_silvestris	Extant	37.09	5133.33	3	Mass	Yes
Carnivora	Galictis_cuja	Extant	19.95	1800	1	Mass	Yes
Carnivora	Galictis_vittata	Extant	19.11	1900	1	Mass	Yes
Carnivora	Genetta_genetta	Extant	20.9	2700	1	Mass	Yes
Carnivora	Genetta_maculata	Extant	19.95	2600	1	Mass	Yes
Carnivora	Genetta_tigrina	Extant	17.57	2262.5	2	Mass	Yes
Carnivora	Helarctos_malayanus	Extant	328.6	82379	50	Volume	Yes
Carnivora	Herpailurus_yagouaroundi	Extant	59.19	9400	1	Mass	Yes
Carnivora	Herpestes_ichneumon	Extant	36.69	8000	1	Mass	Yes
Carnivora	Herpestes_smithii	Extant	20.27	4000	1	Mass	Yes
Carnivora	Herpestes_urva	Extant	21.53	1863	4	Volume	Yes
Carnivora	Hyaena_hyaena	Extant	120.54	55000	1	Mass	Yes
Carnivora	Ichneumia_albicauda	Extant	30.26	4700	2	Mass	Yes
Carnivora	Leopardus_pardalis	Extant	71.02	13017	3	Mass	Yes
Carnivora	Leopardus_tigrinus	Extant	27.87	2800	1	Mass	Yes
Carnivora	Leptailurus_serval	Extant	64.21	14670	2	Mass	Yes
Carnivora	Lontra_canadensis	Extant	67.38	10000	1	Mass	Yes
Carnivora	Lutra_lutra	Extant	78.52	16500	1	Mass	Yes
Carnivora	Lycaon_pictus	Extant	148.26	30000	1	Mass	Yes
Carnivora	Lynx_canadensis	Extant	75.42	13989.67	3	Mass	Yes
Carnivora	Lynx_rufus	Extant	68.68	6350	1	Mass	Yes
Carnivora	Martes_foina	Extant	24.17	2300	1	Mass	Yes
Carnivora	Martes_martes	Extant	22.16	2500	1	Mass	Yes
Carnivora	Martes_pennanti	Extant	48.77	7000	1	Mass	Yes
Carnivora	Meles_meles	Extant	94.15	22700	1	Mass	Yes
Carnivora	Mellivora_capensis	Extant	83.05	9000	4	Volume	Yes
Carnivora	Melogale_personata	Extant	13.83	1700	1	Volume	Yes
Carnivora	Mephitis_mephitis	Extant	11.34	1700	10	Volume	Yes
Carnivora	Mungos_mungo	Extant	15.03	2500	1	Mass	Yes
Carnivora	Mustela_putorius	Extant	13.15	2100	1	Mass	Yes
Carnivora	Mydaus_marchei	Extant	14.35	1414	4	Volume	Yes
Carnivora	Nasua_narica	Extant	46.27	6250	1	Mass	Yes
Carnivora	Nasua_nasua	Extant	44.57	5791.67	3	Mass	Yes
Carnivora	Neovison_vison	Extant	10.14	1500	1	Mass	Yes
Carnivora	Otocyon_megalotis	Extant	30.2	3845	3	Mass	Yes
Carnivora	Paguma_larvata	Extant	25.55	4300	4	Volume	Yes
Carnivora	Panthera_leo	Extant	251.89	126077.78	9	Mass	Yes
Carnivora	Panthera_onca	Extant	158.15	34470	1	Mass	Yes
Carnivora	Panthera_pardus	Extant	175.45	58100	3	Mass	Yes
Carnivora	Panthera_tigris	Extant	300.25	216333.33	3	Mass	Yes
Carnivora	Panthera_uncia	Extant	233.05	130000	1	Mass	Yes
Carnivora	Paracynictis_selousi	Extant	16.15	1640	4	Volume	Yes
Carnivora	Paradoxurus_hermaphroditus	Extant	25.79	2882.33	3	Mass	Yes
Carnivora	Potos_flavus	Extant	33.76	2151	3	Mass	Yes
Carnivora	Procyon_cancrivorus	Extant	78.44	13409.75	2	Mass	Yes
Carnivora	Procyon_lotor	Extant	44.08	6466.5	8	Mass	Yes
Carnivora	Pteronura_brasiliensis	Extant	175.33	48000	1	Mass	Yes
Carnivora	Puma_concolor	Extant	176.99	79716	2	Mass	Yes
Carnivora	Suricata_suricatta	Extant	14.3	1700	1	Mass	Yes
Carnivora	Taxidea_taxus	Extant	54.05	6000	10	Volume	Yes
Carnivora	Tremarctos_ornatus	Extant	218.8	80918	8	Volume	Yes
Carnivora	Urocyon_cinereoargenteus	Extant	42.6	5374.5	2	Mass	Yes
Carnivora	Ursus_arctos	Extant	364.94	177628	93	Volume	Yes
Carnivora	Ursus_maritimus	Extant	481.47	211265	82	Volume	Yes
Carnivora	Ursus_thibetanus	Extant	272.76	113424	29	Volume	Yes
Carnivora	Viverra_tangalunga	Extant	26.3	10000	4	Volume	Yes
Carnivora	Vulpes_lagopus	Extant	48.39	5692.5	2	Mass	Yes
Carnivora	Vulpes_rueppellii	Extant	32.86	3000	1	Mass	Yes
Carnivora	Vulpes_velox	Extant	33.18	3000	1	Mass	Yes
Carnivora	Vulpes_vulpes	Extant	51.82	5451.69	8	Mass	Yes
Carnivora	Vulpes_zerda	Extant	20.9	1700	1	Mass	Yes
Cingulata	Chaetophractus_villosus	Extant	14.6	3700	1	Volume	Yes
Cingulata	Dasypus_hybridus	Extant	13.07	4900	1	Volume	Yes
Cingulata	Dasypus_novemcinctus	Extant	10.17	3500	1	Volume	Yes
Cingulata	Euphractus_sexcinctus	Extant	20.65	6800	1	Volume	Yes
Diprotodontia	Aepyprymnus_rufescens	Extant	12.3	1693	3	Volume	Yes
Diprotodontia	Dendrolagus_dorianus	Extant	32.3	7897	7	Volume	Yes
Diprotodontia	Dendrolagus_goodfellowi	Extant	28.4	5968	7	Volume	Yes
Diprotodontia	Dendrolagus_inustus	Extant	30.1	10119	5	Volume	Yes
Diprotodontia	Dendrolagus_lumholtzi	Extant	26.2	4366	3	Volume	Yes
Diprotodontia	Dendrolagus_matschiei	Extant	27.5	4160	1	Volume	Yes
Diprotodontia	Dendrolagus_scottae	Extant	29.2	8666	3	Volume	Yes
Diprotodontia	Dendrolagus_spadix	Extant	28.5	4947	1	Volume	Yes
Diprotodontia	Dendrolagus_ursinus	Extant	26.3	8666	2	Volume	Yes
Diprotodontia	Dorcopsis_hageni	Extant	22.5	6430	5	Volume	Yes
Diprotodontia	Dorcopsis_luctuosa	Extant	20.6	7392	4	Volume	Yes
Diprotodontia	Dorcopsis_muelleri	Extant	20.4	5400	4	Volume	Yes
Diprotodontia	Dorcopsulus_macleayi	Extant	13.5	2500	2	Volume	Yes
Diprotodontia	Dorcopsulus_vanheurni	Extant	11.8	1546	5	Volume	Yes
Diprotodontia	Lagorchestes_conspicillatus	Extant	14	2015	2	Volume	Yes
Diprotodontia	Lasiorhinus_latifrons	Extant	55.5	19264	9	Volume	Yes
Diprotodontia	Macropus_agilis	Extant	33.3	14066	10	Volume	Yes
Diprotodontia	Macropus_antilopinus	Extant	56.8	31286	3	Volume	Yes
Diprotodontia	Macropus_dorsalis	Extant	29.2	8728	6	Volume	Yes
Diprotodontia	Macropus_eugenii	Extant	23.7	4425	3	Volume	Yes
Diprotodontia	Macropus_fuliginosus	Extant	58	31040	1	Volume	Yes
Diprotodontia	Macropus_giganteus	Extant	69.8	38977	2	Volume	Yes
Diprotodontia	Macropus_parryi	Extant	41.3	15194	3	Volume	Yes
Diprotodontia	Macropus_robustus	Extant	59	35540	6	Volume	Yes
Diprotodontia	Macropus_rufogriseus	Extant	36	12090	14	Volume	Yes
Diprotodontia	Macropus_rufus	Extant	62.4	44841	8	Volume	Yes
Diprotodontia	Onychogalea_unguifera	Extant	16.7	5242	3	Volume	Yes
Diprotodontia	Petrogale_assimilis	Extant	17.5	2765	2	Volume	Yes
Diprotodontia	Petrogale_brachyotis	Extant	15	2494	2	Volume	Yes
Diprotodontia	Petrogale_godmani	Extant	18	3276	2	Volume	Yes
Diprotodontia	Petrogale_herberti	Extant	21.2	3977	5	Volume	Yes
Diprotodontia	Petrogale_inornata	Extant	17	2262	1	Volume	Yes
Diprotodontia	Petrogale_lateralis	Extant	19.2	3610	3	Volume	Yes
Diprotodontia	Petrogale_mareeba	Extant	17	3186	1	Volume	Yes
Diprotodontia	Petrogale_penicillata	Extant	23.9	5990	10	Volume	Yes
Diprotodontia	Petrogale_persephone	Extant	21.5	5732	2	Volume	Yes
Diprotodontia	Petrogale_xanthopus	Extant	23	4650	2	Volume	Yes
Diprotodontia	Phalanger_carmelitae	Extant	8.49	1754	8	Volume	Yes
Diprotodontia	Phalanger_gymnotis	Extant	13	3264	8	Volume	Yes
Diprotodontia	Phalanger_intercastellanus	Extant	7.35	1434	8	Volume	Yes
Diprotodontia	Phalanger_mimicus	Extant	8.9	1473	12	Volume	Yes
Diprotodontia	Phalanger_orientalis	Extant	8.31	1674	11	Volume	Yes
Diprotodontia	Phalanger_sericeus	Extant	9.96	1896	10	Volume	Yes
Diprotodontia	Phalanger_vestitus	Extant	9.54	1672	10	Volume	Yes
Diprotodontia	Phascolarctos_cinereus	Extant	20.2	5888	20	Volume	Yes
Diprotodontia	Pseudochirops_coronatus	Extant	5.13	1500	2	Volume	Yes
Diprotodontia	Setonix_brachyurus	Extant	13.9	1931	11	Volume	Yes
Diprotodontia	Spilocuscus_maculatus	Extant	13.4	3127	8	Volume	Yes
Diprotodontia	Spilocuscus_rufoniger	Extant	16.8	6181	3	Volume	Yes
Diprotodontia	Thylogale_billardierii	Extant	22.1	3618	7	Volume	Yes
Diprotodontia	Thylogale_browni	Extant	18.3	3742	9	Volume	Yes
Diprotodontia	Thylogale_brunii	Extant	17.5	5000	1	Volume	Yes
Diprotodontia	Thylogale_stigmatica	Extant	17.8	4416	3	Volume	Yes
Diprotodontia	Thylogale_thetis	Extant	19.2	3694	3	Volume	Yes
Diprotodontia	Trichosurus_caninus	Extant	11.8	2515	6	Volume	Yes
Diprotodontia	Trichosurus_vulpecula	Extant	11	1902	16	Volume	Yes
Diprotodontia	Vombatus_ursinus	Extant	59	27192	18	Volume	Yes
Diprotodontia	Wallabia_bicolor	Extant	32.9	8949	6	Volume	Yes
Diprotodontia	Wyulda_squamicaudata	Extant	10	1500	1	Volume	Yes
Monotremata	Ornithorhynchus_anatinus	Extant	9.73	1389	1	Volume	No
Monotremata	Tachyglossus_aculeatus	Extant	24.7	3025	40	Volume	No
Monotremata	Zaglossus_bartoni	Extant	48.8	9500	2	Volume	No
Monotremata	Zaglossus_bartoni_diamondi	Extant	50.4	9500	5	Volume	No
Monotremata	Zaglossus_bruijni	Extant	44.5	9500	3	Volume	No
Perissodactyla	Diceros_bicornis	Extant	883.14	763500	2	Mass	Yes
Perissodactyla	Equus_przewalskii	Extant	625.8	337000	12	Volume	Yes
Perissodactyla	Equus_quagga	Extant	624	249950	7	Mass	Yes
Perissodactyla	Tapirus_bairdii	Extant	130.85	36180	2	Mass	Yes
Perissodactyla	Tapirus_indicus	Extant	280.51	213000	2	Mass	Yes
Pilosa	Bradypus_variegatus	Extant	28.92	3400	1	Volume	Yes
Pilosa	Choloepus_hoffmanni	Extant	25.95	8900	1	Volume	Yes
Pilosa	Myrmecophaga_tridactyla	Extant	82.6	24347	1	Volume	Yes
Primates	Alouatta_caraya	Extant	52.63	5383	9	Volume	Yes
Primates	Alouatta_guariba	Extant	51.7	5175	7	Volume	Yes
Primates	Ateles_belzebuth	Extant	117.02	8167	10	Volume	Yes
Primates	Ateles_hybridus	Extant	103.05	7862	8	Volume	Yes
Primates	Cebus_albifrons	Extant	60.92	2365	20	Volume	Yes
Primates	Cebus_capucinus	Extant	72.93	2861	28	Volume	Yes
Primates	Cercopithecus_ascanius	Extant	59.58	3714	23	Volume	Yes
Primates	Cercopithecus_lowei	Extant	55.64	3187	15	Volume	Yes
Primates	Cercopithecus_mitis	Extant	71.33	6109	18	Volume	Yes
Primates	Cercopithecus_petaurista	Extant	54.88	3566.11	47	Volume	Yes
Primates	Chlorocebus_pygerythrus	Extant	62.58	4325.52	122	Volume	Yes
Primates	Chlorocebus_sabaeus	Extant	64.91	4312	7	Volume	Yes
Primates	Colobus_guereza	Extant	74.13	8542.29	65	Volume	Yes
Primates	Colobus_vellerosus	Extant	73.07	7820	10	Volume	Yes
Primates	Eulemur_fulvus	Extant	25.77	2292	8	Volume	Yes
Primates	Hylobates_lar	Extant	101.95	5602.85	411	Volume	Yes
Primates	Hylobates_muelleri	Extant	85.13	5821	11	Volume	Yes
Primates	Lophocebus_albigena	Extant	92.21	6590	16	Volume	Yes
Primates	Macaca_fascicularis	Extant	63.72	4214.93	189	Volume	Yes
Primates	Macaca_leonina	Extant	85.6	5642	7	Volume	Yes
Primates	Macaca_mulatta	Extant	89.27	6859.37	110	Volume	Yes
Primates	Macaca_nemestrina	Extant	105.59	8821	22	Volume	Yes
Primates	Macaca_radiata	Extant	74.87	5084	9	Volume	Yes
Primates	Nasalis_larvatus	Extant	92.3	14561	45	Volume	Yes
Primates	Piliocolobus_badius	Extant	64.49	7850	33	Volume	Yes
Primates	Piliocolobus_tephrosceles	Extant	70.95	8409	6	Volume	Yes
Primates	Pongo_abelii	Extant	389.5	62815	25	Volume	Yes
Primates	Pongo_pygmaeus	Extant	376.82	59276.81	130	Volume	Yes
Primates	Presbytis_chrysomelas	Extant	72.11	6719	7	Volume	Yes
Primates	Presbytis_femoralis	Extant	73.54	6915.5	20	Volume	Yes
Primates	Presbytis_melalophos	Extant	64.82	6545.93	42	Volume	Yes
Primates	Presbytis_rubicunda	Extant	70.89	6216.74	95	Volume	Yes
Primates	Presbytis_siamensis	Extant	60.9	5900.31	26	Volume	Yes
Primates	Sapajus_apella	Extant	66.63	2936	48	Volume	Yes
Primates	Sapajus_libidinosus	Extant	64.69	2510	47	Volume	Yes
Primates	Sapajus_nigritus	Extant	67.15	2743.48	170	Volume	Yes
Primates	Sapajus_xanthosternos	Extant	66.09	2440	11	Volume	Yes
Primates	Semnopithecus_ajax	Extant	132.06	16330	3	Volume	Yes
Primates	Semnopithecus_dussumieri	Extant	90.09	10664	10	Volume	Yes
Primates	Semnopithecus_entellus	Extant	110.93	14742	2	Volume	Yes
Primates	Semnopithecus_priam	Extant	83.07	8562	12	Volume	Yes
Primates	Trachypithecus_cristatus	Extant	57.86	6394	30	Volume	Yes
Primates	Trachypithecus_obscurus	Extant	62.12	7056	29	Volume	Yes
Primates	Trachypithecus_phayrei	Extant	72.84	7475	9	Volume	Yes
Primates	Trachypithecus_pileatus	Extant	103.64	11794	2	Volume	Yes
Primates	Trachypithecus_vetulus	Extant	61.29	6237	6	Volume	Yes
Proboscidea	Elephas_maximus	Extant	5825.25	2895275.43	7	Mass	Yes
Proboscidea	Loxodonta_africana	Extant	5735.86	3850350	10	Mass	Yes
Artiodactyla	Antifer_ensenadensis	Extinct	313.32	206930	1	Volume	Yes
Artiodactyla	Camelops_hesternus	Extinct	990	1100000	1	Volume	Yes
Artiodactyla	Hippopotamus_lemerlei	Extinct	380	374000	29	Volume	Yes
Artiodactyla	Hippopotamus_madagascariensis	Extinct	421	393000	19	Volume	Yes
Artiodactyla	Megaloceros_giganteus	Extinct	709.16	699842	1	Volume	No
Carnivora	Arctodus_simus	Extinct	750	720000	1	Volume	Yes
Carnivora	Canis_dirus	Extinct	190	56000	1	Volume	Yes
Carnivora	Panthera_atrox	Extinct	331.5	313700	2	Volume	Yes
Carnivora	Smilodon_californicus	Extinct	220	330000	1	Volume	Yes
Carnivora	Tremarctos_floridanus	Extinct	314.65	150000	1	Volume	No
Carnivora	Ursus_deningeri	Extinct	330	254996	1	Volume	Yes
Carnivora	Ursus_spelaeus	Extinct	415.06	322764	99	Volume	Yes
Cingulata	Doedicurus_clavicaudatus	Extinct	233.81	1229000	1	Volume	Yes
Cingulata	Glyptodon_reticulatus	Extinct	223.75	1479000	2	Volume	Yes
Cingulata	Pampatherium_humboldtii	Extinct	133	209500	1	Volume	Yes
Cingulata	Panochthus_tuberculatus	Extinct	212.61	1453000	1	Volume	Yes
Diprotodontia	Diprotodon_optatum	Extinct	476.93	1048000	1	Volume	Yes
Diprotodontia	Macropus_thor	Extinct	71.6	42526	1	Volume	Yes
Diprotodontia	Macropus_titan	Extinct	88	63289	1	Volume	Yes
Diprotodontia	Procoptodon_gilli	Extinct	70	40759	6	Volume	Yes
Diprotodontia	Procoptodon_rapha	Extinct	134	137505	1	Volume	Yes
Diprotodontia	Simosthenurus_maddocki	Extinct	86	59848	1	Volume	Yes
Diprotodontia	Simosthenurus_occidentalis	Extinct	99.25	78375	4	Volume	Yes
Diprotodontia	Sthenurus_brownei	Extinct	107.8	91413	4	Volume	Yes
Diprotodontia	Thylacoleo_carnifex	Extinct	116	97480	9	Volume	Yes
Diprotodontia	Zygomaturus_trilobus	Extinct	338.54	589000	1	Volume	Yes
Monotremata	Megalibgwilia_ramsayi	Extinct	57.3	11000	4	Volume	No
Notoungulata	Toxodon_platensis	Extinct	570	1100000	1	Volume	Yes
Perissodactyla	Equus_occidentalis	Extinct	870	640000	1	Volume	Yes
Pilosa	Catonyx_cuvieri	Extinct	338.4	795000	1	Volume	Yes
Pilosa	Catonyx_tarijensis	Extinct	571.9	1640000	1	Volume	No
Pilosa	Glossotherium_robustum	Extinct	519.05	1778000	1	Volume	Yes
Pilosa	Lestodon_armatus	Extinct	796.51	4613000	1	Volume	Yes
Pilosa	Megalonyx_jeffersonii	Extinct	340	1090350	1	Volume	No
Pilosa	Nothrotheriops_shastensis	Extinct	280	462590	1	Volume	No
Pilosa	Paramylodon_harlani	Extinct	550	1392470	1	Volume	No
Primates	Archaeolemur_edwardsi	Extinct	104	26500	1	Volume	No
Primates	Archaeolemur_majori	Extinct	93	18200	1	Volume	Yes
Primates	Babakotia_radofilai	Extinct	48	20700	1	Volume	Yes
Primates	Hadropithecus_stenognathus	Extinct	106	35400	1	Volume	Yes
Primates	Megaladapis_edwardsi	Extinct	136	85100	1	Volume	Yes
Primates	Megaladapis_madagascariensis	Extinct	75.44	46500	1	Volume	No
Primates	Mesopropithecus_globiceps	Extinct	41	11300	1	Volume	Yes
Primates	Pachylemur_jullyi	Extinct	46	13000	1	Volume	No
Primates	Palaeopropithecus_ingens	Extinct	80	41500	1	Volume	Yes
Primates	Palaeopropithecus_maximus	Extinct	99	46000	1	Volume	No
Proboscidea	Mammut_americanum	Extinct	4600	4.00E+06	2	Volume	Yes
Proboscidea	Mammuthus_columbi	Extinct	6232	9500000	1	Volume	No
Proboscidea	Mammuthus_primigenius	Extinct	4687	6.00E+06	1	Volume	No
Proboscidea	Palaeoloxodon_antiquus	Extinct	9000	1.10E+07	2	Volume	Yes
Carnivora	Urocyon_littoralis	Extant	28.67537528	1900	NA	NA	NA
Carnivora	Vulpes_corsac	Extant	37.26339288	2615.33	NA	NA	NA
Carnivora	Vulpes_bengalensis	Extant	26.70579308	2730	NA	NA	NA
Carnivora	Vulpes_pallida	Extant	25.89133815	2800	NA	NA	NA
Carnivora	Vulpes_chama	Extant	34.87776266	2960	NA	NA	NA
Carnivora	Nyctereutes_procyonoides	Extant	29.56584067	4040	NA	NA	NA
Carnivora	Cerdocyon_thous	Extant	43.7334976	5240	NA	NA	NA
Carnivora	Speothos_venaticus	Extant	42.29021894	6000	NA	NA	NA
Carnivora	Atelocynus_microtis	Extant	65.63229337	7750	NA	NA	NA
Carnivora	Canis_simensis	Extant	85.64241019	10000	NA	NA	NA
Carnivora	Cuon_alpinus	Extant	101.2224595	12760	NA	NA	NA
Carnivora	Fossa_fossana	Extant	20.25936306	1500	NA	NA	NA
Carnivora	Eupleres_goudotii	Extant	17.38221375	3000	NA	NA	NA
Carnivora	Prionailurus_planiceps	Extant	24.45418963	1500	NA	NA	NA
Carnivora	Prionailurus_rubiginosus	Extant	19.44986528	2770	NA	NA	NA
Carnivora	Otocolobus_manul	Extant	35.91040442	3000	NA	NA	NA
Carnivora	Prionailurus_bengalensis	Extant	30.48872271	3300	NA	NA	NA
Carnivora	Leopardus_geoffroyi	Extant	34.69685203	4000	NA	NA	NA
Carnivora	Felis_chaus	Extant	41.00820103	7390	NA	NA	NA
Carnivora	Prionailurus_viverrinus	Extant	48.79828314	9140	NA	NA	NA
Carnivora	Caracal_aurata	Extant	61.09339079	10650	NA	NA	NA
Carnivora	Lynx_lynx	Extant	74.20003304	17950	NA	NA	NA
Carnivora	Neofelis_nebulosa	Extant	72.68580551	19680	NA	NA	NA
Carnivora	Herpestes_brachyurus	Extant	12.78443186	1450	NA	NA	NA
Carnivora	Bdeogale_crassicauda	Extant	17.38221375	1550	NA	NA	NA
Carnivora	Herpestes_vitticollis	Extant	26.69521225	2580	NA	NA	NA
Carnivora	Rhynchogale_melleri	Extant	17.38221375	2720	NA	NA	NA
Carnivora	Herpestes_naso	Extant	26.42014271	3000	NA	NA	NA
Carnivora	Proteles_cristata	Extant	36.64535789	10000	NA	NA	NA
Carnivora	Mydaus_javanensis	Extant	20.0490352	2500	NA	NA	NA
Carnivora	Martes_flavigula	Extant	35.53772637	1840	NA	NA	NA
Carnivora	Lontra_felina	Extant	40.47428217	4000	NA	NA	NA
Carnivora	Arctonyx_collaris	Extant	51.87707767	6360	NA	NA	NA
Carnivora	Lontra_longicaudis	Extant	50.9111634	8000	NA	NA	NA
Carnivora	Lutrogale_perspicillata	Extant	68.37406174	9000	NA	NA	NA
Carnivora	Gulo_gulo	Extant	83.02793648	17010	NA	NA	NA
Carnivora	Aonyx_capensis	Extant	100.8194901	19000	NA	NA	NA
Carnivora	Nandinia_binotata	Extant	17.73870284	2000	NA	NA	NA
Carnivora	Odobenus_rosmarus	Extant	1209.946925	1267975	NA	NA	NA
Carnivora	Arctocephalus_pusillus	Extant	369.8701397	78000	NA	NA	NA
Carnivora	Arctocephalus_galapagoensis	Extant	165.5258565	183500	NA	NA	NA
Carnivora	Arctocephalus_tropicalis	Extant	205.5842061	237500	NA	NA	NA
Carnivora	Arctocephalus_forsteri	Extant	191.7689884	252190	NA	NA	NA
Carnivora	Arctocephalus_australis	Extant	168.8841815	254500	NA	NA	NA
Carnivora	Arctocephalus_gazella	Extant	194.6408236	257500	NA	NA	NA
Carnivora	Arctocephalus_philippii	Extant	209.7327704	270625	NA	NA	NA
Carnivora	Callorhinus_ursinus	Extant	187.4961055	291000	NA	NA	NA
Carnivora	Zalophus_californianus	Extant	245.7583434	352500	NA	NA	NA
Carnivora	Neophoca_cinerea	Extant	225.5465466	370000	NA	NA	NA
Carnivora	Phocarctos_hookeri	Extant	301.6814341	390750	NA	NA	NA
Carnivora	Eumetopias_jubatus	Extant	475.2244667	873750	NA	NA	NA
Carnivora	Pusa_caspica	Extant	175.2193748	55000	NA	NA	NA
Carnivora	Pusa_hispida	Extant	179.9933468	69085	NA	NA	NA
Carnivora	Histriophoca_fasciata	Extant	270.767694	80360	NA	NA	NA
Carnivora	Pusa_sibirica	Extant	202.8195041	89500	NA	NA	NA
Carnivora	Pagophilus_groenlandicus	Extant	250.2894276	132250	NA	NA	NA
Carnivora	Phoca_largha	Extant	181.2837866	177250	NA	NA	NA
Carnivora	Phoca_vitulina	Extant	184.8693845	229690	NA	NA	NA
Carnivora	Erignathus_barbatus	Extant	452.2028192	270680	NA	NA	NA
Carnivora	Halichoerus_grypus	Extant	231.8877762	287750	NA	NA	NA
Carnivora	Ommatophoca_rossii	Extant	392.2894157	299400	NA	NA	NA
Carnivora	Monachus_monachus	Extant	429.3414726	370000	NA	NA	NA
Carnivora	Lobodon_carcinophaga	Extant	419.094418	399335	NA	NA	NA
Carnivora	Cystophora_cristata	Extant	357.2721456	411590	NA	NA	NA
Carnivora	Leptonychotes_weddellii	Extant	518.4052138	430750	NA	NA	NA
Carnivora	Hydrurga_leptonyx	Extant	568.0182143	544500	NA	NA	NA
Carnivora	Mirounga_angustirostris	Extant	745.5237438	1487500	NA	NA	NA
Carnivora	Mirounga_leonina	Extant	780.6651154	2470625	NA	NA	NA
Carnivora	Melursus_ursinus	Extant	333.3907419	93130	NA	NA	NA
Carnivora	Ursus_americanus	Extant	283.0910414	99950	NA	NA	NA
Carnivora	Genetta_angolensis	Extant	15.85325245	1650	NA	NA	NA
Carnivora	Chrotogale_owstoni	Extant	23.21928201	1960	NA	NA	NA
Carnivora	Hemigalus_derbyanus	Extant	19.44986528	2120	NA	NA	NA
Carnivora	Arctogalidia_trivirgata	Extant	22.67088736	2250	NA	NA	NA
Carnivora	Paradoxurus_zeylonensis	Extant	18.28422154	2780	NA	NA	NA
Carnivora	Viverricula_indica	Extant	17.20402854	2910	NA	NA	NA
Carnivora	Cynogale_bennettii	Extant	31.11493181	4500	NA	NA	NA
Carnivora	Viverra_megaspila	Extant	38.18019848	9250	NA	NA	NA
Carnivora	Viverra_zibetha	Extant	38.57478593	9500	NA	NA	NA
Carnivora	Arctictis_binturong	Extant	42.71774716	9880	NA	NA	NA
Artiodactyla	Antilocapra_americana	Extant	134.6588886	46750	NA	NA	NA
Artiodactyla	Madoqua_saltiana	Extant	24.01072995	5000	NA	NA	NA
Artiodactyla	Cephalophus_leucogaster	Extant	95.50797531	13000	NA	NA	NA
Artiodactyla	Gazella_gazella	Extant	81.04386297	21306.83	NA	NA	NA
Artiodactyla	Pelea_capreolus	Extant	129.6197029	24000	NA	NA	NA
Artiodactyla	Cephalophus_silvicultor	Extant	183.490128	43000	NA	NA	NA
Artiodactyla	Ovibos_moschatus	Extant	383.8788377	312500	NA	NA	NA
Artiodactyla	Bos_primigenius	Extant	505.340968	408232.8	NA	NA	NA
Artiodactyla	Pudu_puda	Extant	66.51716422	9642.62	NA	NA	NA
Artiodactyla	Muntiacus_reevesi	Extant	74.26494361	13499.94	NA	NA	NA
Artiodactyla	Hydropotes_inermis	Extant	52.87559952	15400	NA	NA	NA
Artiodactyla	Cervus_nippon	Extant	170.260965	20100	NA	NA	NA
Artiodactyla	Babyrousa_babyrussa	Extant	136.1933743	78000	NA	NA	NA
Artiodactyla	Potamochoerus_porcus	Extant	167.6177559	130000	NA	NA	NA
Artiodactyla	Hyemoschus_aquaticus	Extant	26.07110562	10800	NA	NA	NA
Diprotodontia	Lagostrophus_fasciatus	Extant	7.038936264	1600	NA	NA	NA
Diprotodontia	Lagorchestes_hirsutus	Extant	7.831341845	1660	NA	NA	NA
Diprotodontia	Dorcopsis_atrata	Extant	17.12019051	2050	NA	NA	NA
Diprotodontia	Macropus_parma	Extant	19.21871323	4500	NA	NA	NA
Diprotodontia	Onychogalea_fraenata	Extant	15.02725292	5750	NA	NA	NA
Diprotodontia	Macropus_irma	Extant	25.54245529	8000	NA	NA	NA
Diprotodontia	Dendrolagus_bennettianus	Extant	19.00862736	10950	NA	NA	NA
Diprotodontia	Phalanger_lullulae	Extant	6.104971106	1632.5	NA	NA	NA
Diprotodontia	Phalanger_ornatus	Extant	7.059494632	1800	NA	NA	NA
Diprotodontia	Bettongia_gaimardi	Extant	11.90001213	1660	NA	NA	NA
Diprotodontia	Petropseudes_dahli	Extant	5.031208445	1640	NA	NA	NA
Diprotodontia	Pseudochirops_cupreus	Extant	7.594458374	1700	NA	NA	NA
Pilosa	Choloepus_didactylus	Extant	26.84335216	4080	NA	NA	NA
Pilosa	Tamandua_tetradactyla	Extant	26.28263122	2740	NA	NA	NA
Perissodactyla	Equus_zebra	Extant	607.0567649	275885	NA	NA	NA
Perissodactyla	Rhinoceros_unicornis	Extant	887.2148511	2238721.14	NA	NA	NA
Perissodactyla	Tapirus_terrestris	Extant	196.7069057	158489.32	NA	NA	NA
Primates	Alouatta_seniculus	Extant	58.13246767	5950	NA	NA	NA
Primates	Alouatta_palliata	Extant	52.39239216	6250	NA	NA	NA
Primates	Alouatta_belzebul	Extant	55.57255951	6395	NA	NA	NA
Primates	Ateles_geoffroyi	Extant	112.2245496	7535	NA	NA	NA
Primates	Ateles_paniscus	Extant	110.8711473	8280	NA	NA	NA
Primates	Brachyteles_arachnoides	Extant	124.9348847	8840	NA	NA	NA
Primates	Alouatta_pigra	Extant	53.73487112	8915	NA	NA	NA
Primates	Ateles_fusciceps	Extant	122.2220531	9025	NA	NA	NA
Primates	Cebus_olivaceus	Extant	73.90795078	2931	NA	NA	NA
Primates	Miopithecus_ogouensis	Extant	38.98012917	1750	NA	NA	NA
Primates	Cercopithecus_pogonias	Extant	62.80677582	3580	NA	NA	NA
Primates	Cercopithecus_cephus	Extant	68.95726859	3585	NA	NA	NA
Primates	Cercopithecus_campbelli	Extant	60.46864059	3600	NA	NA	NA
Primates	Cercopithecus_mona	Extant	65.26547147	3719	NA	NA	NA
Primates	Chlorocebus_aethiops	Extant	68.67645186	3720	NA	NA	NA
Primates	Cercopithecus_hamlyni	Extant	69.64861539	4425	NA	NA	NA
Primates	Macaca_sinica	Extant	73.75651058	4440	NA	NA	NA
Primates	Procolobus_verus	Extant	55.31455769	4450	NA	NA	NA
Primates	Cercopithecus_diana	Extant	66.09627892	4550	NA	NA	NA
Primates	Allenopithecus_nigroviridis	Extant	61.14725509	4655	NA	NA	NA
Primates	Cercopithecus_neglectus	Extant	69.72424051	5450	NA	NA	NA
Primates	Cercopithecus_nictitans	Extant	75.30367951	5465	NA	NA	NA
Primates	Macaca_cyclopis	Extant	87.0859986	5470	NA	NA	NA
Primates	Macaca_maura	Extant	92.91982771	5565.38	NA	NA	NA
Primates	Presbytis_frontata	Extant	86.022251	5615	NA	NA	NA
Primates	Presbytis_comata	Extant	85.24090396	6695	NA	NA	NA
Primates	Presbytis_thomasi	Extant	77.25214515	6730	NA	NA	NA
Primates	Lophocebus_aterrimus	Extant	108.4053879	6800	NA	NA	NA
Primates	Cercocebus_galeritus	Extant	105.6573941	7435	NA	NA	NA
Primates	Cercocebus_torquatus	Extant	113.2070801	7485	NA	NA	NA
Primates	Macaca_silenus	Extant	90.34410964	7500	NA	NA	NA
Primates	Cercocebus_agilis	Extant	124.6175918	7580	NA	NA	NA
Primates	Macaca_nigra	Extant	101.1135454	7680	NA	NA	NA
Primates	Simias_concolor	Extant	61.57820646	7975	NA	NA	NA
Primates	Macaca_tonkeana	Extant	99.80677578	8135	NA	NA	NA
Primates	Cercocebus_atys	Extant	100.8739434	8600	NA	NA	NA
Primates	Colobus_angolensis	Extant	82.4206778	8625	NA	NA	NA
Primates	Colobus_satanas	Extant	79.38585569	8910	NA	NA	NA
Primates	Macaca_assamensis	Extant	96.28036674	9100	NA	NA	NA
Primates	Rhinopithecus_bieti	Extant	122.7360789	9100	NA	NA	NA
Primates	Colobus_polykomos	Extant	78.22678007	9100	NA	NA	NA
Primates	Erythrocebus_patas	Extant	104.1967887	9450	NA	NA	NA
Primates	Macaca_fuscata	Extant	109.8563306	9515	NA	NA	NA
Primates	Pygathrix_nemaeus	Extant	97.31405857	9720	NA	NA	NA
Primates	Trachypithecus_geei	Extant	86.32614989	10150	NA	NA	NA
Primates	Macaca_arctoides	Extant	107.4346915	10300	NA	NA	NA
Primates	Trachypithecus_johnii	Extant	89.90954532	11600	NA	NA	NA
Primates	Macaca_sylvanus	Extant	99.26239781	12078	NA	NA	NA
Primates	Papio_hamadryas	Extant	157.2410432	14150	NA	NA	NA
Primates	Rhinopithecus_roxellana	Extant	126.0729063	14750	NA	NA	NA
Primates	Mandrillus_leucophaeus	Extant	159.2536305	15000	NA	NA	NA
Primates	Theropithecus_gelada	Extant	143.1360718	15350	NA	NA	NA
Primates	Papio_cynocephalus	Extant	175.979936	17150	NA	NA	NA
Primates	Papio_anubis	Extant	180.6440564	18150	NA	NA	NA
Primates	Papio_ursinus	Extant	192.3211923	22300	NA	NA	NA
Primates	Mandrillus_sphinx	Extant	165.7240119	23600	NA	NA	NA
Primates	Daubentonia_madagascariensis	Extant	46.99800142	2555	NA	NA	NA
Primates	Pan_paniscus	Extant	374.1163795	39100	NA	NA	NA
Primates	Pan_troglodytes	Extant	404.463632	44967	NA	NA	NA
Primates	Gorilla_gorilla	Extant	541.9229588	120950	NA	NA	NA
Primates	Gorilla_beringei	Extant	542.8944101	130000	NA	NA	NA
Primates	Hylobates_pileatus	Extant	90.00731832	5470	NA	NA	NA
Primates	Hylobates_klossii	Extant	93.59390199	5795	NA	NA	NA
Primates	Hylobates_agilis	Extant	97.04201118	5850	NA	NA	NA
Primates	Nomascus_leucogenys	Extant	130.6819653	6520	NA	NA	NA
Primates	Nomascus_gabriellae	Extant	127.8460375	7365	NA	NA	NA
Primates	Symphalangus_syndactylus	Extant	132.3578733	11295	NA	NA	NA
Primates	Propithecus_verreauxi	Extant	27.13968515	2955	NA	NA	NA
Primates	Propithecus_deckenii	Extant	31.31665091	3532	NA	NA	NA
Primates	Propithecus_coquereli	Extant	31.35912169	3729	NA	NA	NA
Primates	Propithecus_edwardsi	Extant	41.26453584	5682	NA	NA	NA
Primates	Propithecus_diadema	Extant	41.59568614	6130	NA	NA	NA
Primates	Indri_indri	Extant	36.27251499	6335	NA	NA	NA
Primates	Eulemur_rubriventer	Extant	27.16085449	1960	NA	NA	NA
Primates	Eulemur_sanfordi	Extant	21.90151306	2094.17	NA	NA	NA
Primates	Prolemur_simus	Extant	28.12443446	2150	NA	NA	NA
Primates	Lemur_catta	Extant	23.64131591	2210	NA	NA	NA
Primates	Eulemur_rufus	Extant	26.28263122	2220	NA	NA	NA
Primates	Eulemur_albifrons	Extant	22.11224302	2336	NA	NA	NA
Primates	Eulemur_macaco	Extant	25.34163019	2390	NA	NA	NA
Primates	Eulemur_collaris	Extant	24.27467282	2454.96	NA	NA	NA
Primates	Varecia_rubra	Extant	32.30441679	3470	NA	NA	NA
Primates	Varecia_variegata	Extant	33.40979184	3575	NA	NA	NA
Primates	Pithecia_pithecia	Extant	33.5586536	1760	NA	NA	NA
Primates	Chiropotes_chiropotes	Extant	60.09170387	2740	NA	NA	NA
Primates	Chiropotes_albinasus	Extant	60.73791237	2846.5	NA	NA	NA
Primates	Cacajao_melanocephalus	Extant	72.75068703	2935	NA	NA	NA
Primates	Cacajao_calvus	Extant	80.57781198	3165	NA	NA	NA
