# Supplementary material for: Small brains predisposed Late Quaternary mammals to extinction
Source: Sci Rep. 2022 Mar 31;12:3453. doi: 10.1038/s41598-022-07327-9 (PMC8971383; doi:10.1038/s41598-022-07327-9)
Supplement: Supplementary file 7 — Supplementary Information 7. [file 41598_2022_7327_MOESM7_ESM.txt]

(((Tachyglossus_aculeatus:10.29042085,((Zaglossus_bruijni:5.183133162,(Zaglossus_bartoni:2.292215605,Zaglossus_bartoni_diamondi:2.292215605):2.890917558):2.553643843,Megalibgwilia_ramsayi:7.723777005):2.553643843)4007:35.70957915,Ornithorhynchus_anatinus:46)4006:131,(((((((((((Cercopithecus_mitis:6.271261042,(Cercopithecus_ascanius:2.708134807,Cercopithecus_petaurista:2.708134807):3.563126236):1.407885523,Cercopithecus_lowei:7.679146565):1.886716871,(Chlorocebus_pygerythrus:3.514433877,Chlorocebus_sabaeus:3.514433877):6.051429559):4.84426526,(Lophocebus_albigena:12.46102101,((Macaca_radiata:5.893375717,(Macaca_leonina:3.554900941,Macaca_nemestrina:3.554900941):2.338474776):0.8103540642,(Macaca_fascicularis:4.93832641,Macaca_mulatta:4.93832641):1.765403371):5.757291225):1.94910769):6.297570953,(((Colobus_guereza:2.298716317,Colobus_vellerosus:2.298716317):9.858688001,(Piliocolobus_badius:5.313323709,Piliocolobus_tephrosceles:5.313323709):6.844080608):2.792342087,((Nasalis_larvatus:12.39561014,((((Semnopithecus_entellus:1.039462502,Semnopithecus_ajax:1.039462502,Semnopithecus_dussumieri:1.039462502):0.9636391859,Semnopithecus_priam:2.003101688):2.576272018,(Trachypithecus_pileatus:3.44255314,Trachypithecus_vetulus:3.44255314):1.136820566):6.541081611,((Trachypithecus_cristatus:3.944840429,Trachypithecus_obscurus:3.944840429):1.192966039,Trachypithecus_phayrei:5.137806468):5.982648848):1.275154826):0.50442175,(((Presbytis_melalophos:2.003100723,Presbytis_femoralis:2.003100723):3.640832173,Presbytis_rubicunda:5.643932895,Presbytis_siamensis:5.643932895):3.628049499,Presbytis_chrysomelas:9.271982394):3.628049499):2.049714512):5.757953245)Cercopithecoidea:8.277300206,((Hylobates_muelleri:3.476474199,Hylobates_lar:3.476474199):15.49240696,(Pongo_abelii:3.762566149,Pongo_pygmaeus:3.762566149):15.20631501):10.0161187):16.2005295,(((Alouatta_caraya:4.478928769,Alouatta_guariba:4.478928769):9.820441161,(Ateles_belzebuth:1.067937071,Ateles_hybridus:1.067937071):13.23143286):6.322494517,((Cebus_albifrons:2.224642332,Cebus_capucinus:2.224642332):4.066060127,(((Sapajus_apella:1.039462497,Sapajus_libidinosus:1.039462497):1.927278372,Sapajus_nigritus:2.966740869):1.927278372,Sapajus_xanthosternos:4.89401924):1.396683218):14.33116199):24.56366491)Anthropoidea:31.81447065,(((Eulemur_fulvus:16.55916151,Pachylemur_jullyi:16.55806151)NA:16.5591615,(((Palaeopropithecus_ingens:9.938455326,Palaeopropithecus_maximus:9.934630326)NA:9.937830304,(Babakotia_radofilai:15.61270357,Mesopropithecus_globiceps:15.61630357):4.259057063):8.931052329,((Archaeolemur_majori:6.978077801,Archaeolemur_edwardsi:6.978357801)NA:6.977727789,Hadropithecus_stenognathus:13.95565559):14.85085737):4.310510051):5.479556105,(Megaladapis_edwardsi:19.29890457,Megaladapis_madagascariensis:19.29798957)NA:19.29838955):38.40212089)Primates:28,(((((((((Cryptoprocta_ferox:26.46028253,((((Paracynictis_selousi:13.01789238,Ichneumia_albicauda:13.01789238):0.1250848504,Herpestes_ichneumon:13.14297723):0.1250848504,((Herpestes_smithii:13.01789238,Herpestes_urva:13.01789238):0.1250848504,Atilax_paludinosus:13.14297723):0.1250848504):5.401937922,(Mungos_mungo:17.96681968,Suricata_suricatta:17.96681968):0.7031803177)Herpestidae:7.790282532):2.052551466,(Hyaena_hyaena:11.36,Crocuta_crocuta:11.36):17.152834):5.29037913,((Paradoxurus_hermaphroditus:19.46496428,Paguma_larvata:19.46496428):5.995035724,(((Genetta_maculata:5.461106205,Genetta_tigrina:5.461106205):1.983409335,Genetta_genetta:7.44451554):16.40724198,(Civettictis_civetta:19.0414605,Viverra_tangalunga:19.0414605):4.810297015):1.608242482)Viverridae:8.343213128):9.316786872,((((((Felis_silvestris:13.69590178,(Acinonyx_jubatus:7.678954795,(Herpailurus_yagouaroundi:7.063362139,Puma_concolor:7.063362139):0.6155926557):6.016946981):1.677545499,(Lynx_rufus:2.099483907,Lynx_canadensis:2.099483907):13.27396337):0.8387727493,(Leopardus_pardalis:7.784955109,Leopardus_tigrinus:7.784955109):8.427264916):0.4193863746,(Leptailurus_serval:9.095504399,Caracal_caracal:9.095504399):7.536102):2.549196809,((Panthera_uncia:5.324643879,Panthera_tigris:5.324643879):2.59522072,(Panthera_onca:7.239822049,(Panthera_pardus:5.324643877,(Panthera_leo:2.003119996,Panthera_atrox:1.994119996):3.321523881):1.915178172):0.6800425504):11.26093861)Felidae:2.549196792,Smilodon_californicus:21.721):21.39):11.88,(((((Lycaon_pictus:7.592227273,((Canis_dirus:0.08526440609,(Canis_lupus_dingo:0.04755721286,Canis_lupus:0.04755721286,Canis_hallstromi:0.04755721286)NA:0.04755719322):6.904722165,(Canis_latrans:5.164653557,Canis_aureus:5.164653557):1.835183015):0.5923907018):4.230846707,(Canis_adustus:8.152707952,Canis_mesomelas:8.152707952):3.670366028):1.163463019,Chrysocyon_brachyurus:12.986537):1.163463001,(Urocyon_cinereoargenteus:14.12860324,((Vulpes_zerda:14.06441292,((Vulpes_lagopus:8.152707956,Vulpes_velox:8.152707956):5.826117869,(Vulpes_vulpes:11.48191817,Vulpes_rueppellii:11.48191817):2.496907659):0.08558709617):0.04279354809,Otocyon_megalotis:14.10720647):0.02139677404):0.02139675656)Canidae:30.85,(((((Taxidea_taxus:17.5,(Mellivora_capensis:16.92989099,(Meles_meles:16.92025459,(((Martes_pennanti:16.89134542,(Martes_foina:15.85824737,Martes_martes:15.85824737):1.033098052):0.009636391859,Eira_barbara:16.90098181):0.009636391859,((((((Lutra_lutra:16.86118671,Enhydra_lutris:16.86118671):0.001249534784,Lontra_canadensis:16.86243624):0.009636391859,Pteronura_brasiliensis:16.87207263):0.009636391859,(Mustela_putorius:16.87702327,Neovison_vison:16.87702327):0.004685755438):0.009636391859,(Galictis_vittata:9.681057344,Galictis_cuja:9.681057344):7.210288074):0.009636391859,Melogale_personata:16.90098181):0.009636391859):0.009636391859):0.009636391859):0.5701090148)Mustelidae:10.81046977,(Potos_flavus:22.7,(((Procyon_cancrivorus:17.51684692,Procyon_lotor:17.51684692):2.670426566,(Bassariscus_astutus:12.17599379,Bassariscus_sumichrasti:12.17599379):8.011279695):1.335213283,(Nasua_nasua:12.17599379,Nasua_narica:12.17599379):9.346492978):1.177513229)Procyonidae:5.610469768):4.529104174,Ailurus_fulgens:32.83957394):0.9636391859,(Mydaus_marchei:19.58,(((Conepatus_leuconotus:10.70784738,Conepatus_chinga:10.70784738):4.606779925,(Conepatus_humboldtii:6.821315921,Conepatus_semistriatus:6.821315921):8.493311387):2.303389963,Mephitis_mephitis:17.61801727):1.961982729)Mephitidae:14.22321313):4.818195929,(Ailuropoda_melanoleuca:30,((((Ursus_maritimus:18.01093466,(Ursus_arctos:15.1200171,(Ursus_spelaeus:14.13456791,Ursus_deningeri:14.12137791):0.9636391859):2.890917558):4.129161781,Ursus_thibetanus:22.14009644):1.032290445,Helarctos_malayanus:23.17238688):2.921712758,(Arctodus_simus:25.11959046,(Tremarctos_ornatus:12.56523024,Tremarctos_floridanus:12.55323024)NA:12.56523022):0.9636391859):3.905900359)Ursidae:8.621409057):6.378590943)Caniformia:10)Carnivora:11.05508483,(((Tapirus_bairdii:25.02227487,Tapirus_indicus:25.02227487):24.97772513,Diceros_bicornis:50)Ceratomorpha:9.2,((Equus_occidentalis:3.844,Equus_przewalskii:3.856)NA:3.844,Equus_quagga:7.7):51.5)Perissodactyla:6.855084832):11.94491517,((((((((((Syncerus_caffer:10.38678091,Bison_bison:10.38678091)Bovini:3.483227967,(((((Tragelaphus_spekii:4.929373678,Tragelaphus_eurycerus:4.929373678):1.717543078,Tragelaphus_buxtoni:6.646916756):0.2317454604,(Tragelaphus_strepsiceros:3.43933112,Taurotragus_oryx:3.43933112)NA:3.439331097):0.1158727302,(Tragelaphus_angasii:4.929373679,Tragelaphus_scriptus:4.929373679):2.065161268):0.1158727302,Tragelaphus_imberbis:7.110407677)Tragelaphini:6.759601198):1.729991125,Boselaphus_tragocamelus:15.6)Bovinae:3.5,((Aepyceros_melampus:10.48197869,Neotragus_moschatus:10.48197869):7.982478675,((((Redunca_fulvorufula:7.211588449,(Redunca_redunca:5.305821473,Redunca_arundinum:5.305821473):1.905766976):0.5022979311,(Kobus_leche:7.546453737,(Kobus_ellipsiprymnus:7.21158845,Kobus_kob:7.21158845):0.3348652871):0.1674326435):10.69989289,((Ourebia_ourebi:13.4538709,(Saiga_tatarica:13.4373155,((Antidorcas_marsupialis:11.30545825,Litocranius_walleri:11.30545825):2.098746435,((((Eudorcas_rufifrons:8.03506801,Eudorcas_thomsonii:8.03506801):4.905585364,(Nanger_dama:11.30545825,Nanger_granti:11.30545825):1.635195122):0.2648864645,Gazella_dorcas:13.20553984):0.1324432323,Antilope_cervicapra:13.33798307):0.06622161614):0.03311080807):0.01655540404):4.892337569,(Madoqua_kirkii:17.22274707,(Raphicerus_melanotis:14.97582428,Raphicerus_campestris:14.97582428):2.246922793):1.123461397):0.06757080038):0.03378540019,((Oreotragus_oreotragus:14.99935227,((Philantomba_maxwellii:6.011661097,Philantomba_monticola:6.011661097):3.315116707,((Cephalophus_dorsalis:8.798562844,Sylvicapra_grimmia:8.798562844):0.3961612201,(Cephalophus_zebra:9.062670324,(Cephalophus_natalensis:6.011661098,Cephalophus_nigrifrons:6.011661098):3.051009226):0.1320537401):0.1320537401)Cephalophini:5.672574463):3.411558167,((((Rupicapra_rupicapra:6.252587688,Ammotragus_lervia:6.252587688):3.482073653,Ovis_ammon:9.734661341):3.808744831,Capricornis_crispus:13.54340617)NA:3.808744831,(((((Oryx_beisa:4.929373677,Oryx_dammah:4.929373677):1.717543078,Oryx_gazella:6.646916755):0.2317454607,Addax_nasomaculatus:6.878662215):0.2317454607,(Hippotragus_equinus:4.929373677,Hippotragus_niger:4.929373677):2.181033999)Hippotragini:6.806657171,((Connochaetes_taurinus:4.788205753,Connochaetes_gnou:4.788205753):2.033110167,(Alcelaphus_buselaphus:6.435164868,Damaliscus_lunatus:6.435164868):0.3861510519)Alcelaphini:7.095748927):3.435086155):1.058759432):0.0366542353):0.0168927001):0.6355426307)Bovidae:4.204731804,(((((Odocoileus_virginianus:7.282172414,Odocoileus_hemionus:7.282172414):4.570051811,Antifer_ensenadensis:11.84222422):0.0668319584,Rangifer_tarandus:11.91905618):0.3809438172,(Alces_alces:10.17611486,Capreolus_capreolus:10.17611486):2.123885141)Capreolinae:5.7,(Muntiacus_muntjak:10.9,((((Cervus_canadensis:9.18793939,Cervus_elaphus:9.18793939):1.282275311,Rusa_unicolor:10.4702147):0.09563228887,(Dama_dama:5.282923505,Megaloceros_giganteus:5.276092505)NA:5.282923484):0.006830877776,(Axis_axis:6.623388768,Axis_porcinus:6.623388768):3.9492891):0.3273221325)Cervinae:7.1)Cervidae:5.304731804):3.095268196,(Giraffa_camelopardalis:16,Okapia_johnstoni:16)Giraffidae:10.4)Pecora:18.9,((Tragulus_javanicus:14.34736702,Tragulus_napu:14.34736702):13.35263298,Moschiola_meminna:27.7)Tragulidae:17.6)Ruminantia:0.7804452531,((Hippopotamus_amphibius:5.305821482,Hippopotamus_lemerlei:5.304081482,Hippopotamus_madagascariensis:5.300821482):2.794178518,Choeropsis_liberiensis:8.1):37.98044525):9.56381602,((Sus_scrofa:11,(Phacochoerus_aethiopicus:2.966759176,Phacochoerus_africanus:2.966759176):8.033240824):23.1,(Pecari_tajacu:9.2,Tayassu_pecari:9.2)Tayassuidae:24.9)Suoidea:21.54426127):12.05573873,(((Camelus_dromedarius:14.04860981,Camelus_bactrianus:14.04860981):0.4513901864,Camelops_hesternus:14.48963)Camelidae:35.5,(Lama_guanicoe:11.18311272,Vicugna_vicugna:11.18311272):38.81688728)Tylopoda:17.7)Artiodactyla:10.3)Laurasiatheria:1,Toxodon_platensis:78.98841):23,(((Loxodonta_africana:25.03409653,Palaeoloxodon_antiquus:24.99409653):5.276289722,(Elephas_maximus:27.95344355,(Mammuthus_columbi:25.58450085,Mammuthus_primigenius:25.58450085):2.356942702):2.356942702):28.88961374,Mammut_americanum:59.188)Proboscidea:42.8):3)4012:1,((Myrmecophaga_tridactyla:56,((((Choloepus_hoffmanni:17.68858033,Megalonyx_jeffersonii:17.67758033)NA:8.844290164,Nothrotheriops_shastensis:26.52187049)NA:8.844290164,Bradypus_variegatus:35.37716066)5764:11.21033362,(((Glossotherium_robustum:9.336641734,Paramylodon_harlani:9.332981734)NA:9.335181714,Lestodon_armatus:18.66450345)5787:18.60466184,(Catonyx_cuvieri:18.67100266,Catonyx_tarijensis:18.65958266)NA:18.60458263)5785:9.302328989)5763:9.412505725)5759:10,(((Euphractus_sexcinctus:20.82620414,Chaetophractus_villosus:20.82620414)5793:17.60247708,(Dasypus_hybridus:10.38678091,Dasypus_novemcinctus:10.38678091)5800:28.04190031)5791:14.79186536,(((Glyptodon_reticulatus:16.12949504,Doedicurus_clavicaudatus:16.12994004)5804:18.86350496,Panochthus_tuberculatus:34.989)5803:3.693684885,Pampatherium_humboldtii:38.68068488)5801:14.52686169)5790:12.77945343)5758:40):53,(((Pseudochirops_coronatus:47,((((((Phalanger_carmelitae:5.086769242,Phalanger_vestitus:5.086769242)5904:2.120006209,(Phalanger_orientalis:2.966763033,(Phalanger_intercastellanus:2.003123848,Phalanger_mimicus:2.003123848):0.9636391859):4.240012418)5903:0.6745474301,Phalanger_sericeus:7.881322881)5902:5.492743359,Phalanger_gymnotis:13.37406624)5900:4.72183201,(Spilocuscus_maculatus:7.399503292,Spilocuscus_rufoniger:7.399503292)5906:10.69639496)5899:7.130929975,((Trichosurus_vulpecula:7.688595045,Trichosurus_caninus:7.688595045)5910:5.300015522,Wyulda_squamicaudata:12.98861057)5909:12.23821766)5897:21.77317177)5876:1,(Aepyprymnus_rufescens:23.9,((((Procoptodon_rapha:3.818038301,Procoptodon_gilli:3.815038301)5922:1.34909486,Sthenurus_brownei:5.16813316)5921:2.023642291,(Simosthenurus_maddocki:1.409940336,Simosthenurus_occidentalis:1.409940336)5929:5.781835115)5920:13.58731252,(((((((Dendrolagus_dorianus:3.352218705,Dendrolagus_scottae:3.352218705)5940:3.46910107,(Dendrolagus_goodfellowi:5.279497077,(Dendrolagus_matschiei:3.352218705,Dendrolagus_spadix:3.352218705)5942:1.927278372)5941:1.541822698)5939:0.1927278372,Dendrolagus_ursinus:7.014047612)5938:0.09636391859,Dendrolagus_inustus:7.11041153)5937:0.2890917558,Dendrolagus_lumholtzi:7.399503286)5936:2.216370128,((Lagorchestes_conspicillatus:9.23041774,(((((((Macropus_agilis:8.555870309,Macropus_eugenii:8.555870309)5953:0.09636391859,Macropus_dorsalis:8.652234228,(Macropus_parryi:8.363142472,Macropus_rufogriseus:8.363142472)5956:0.2890917558)5952:0.04818195929,Macropus_thor:8.659416187):0.04818195929,(((Macropus_antilopinus:3.834038298,Macropus_rufus:3.834038298)5960:3.180009314,Macropus_robustus:7.014047612)5959:1.252730942,(Macropus_fuliginosus:2.677671275,(Macropus_giganteus:1.039484659,Macropus_titan:1.023484659):1.638186616)5961:5.589107278)5957:0.4818195929)5951:0.1927278372,Wallabia_bicolor:8.941325984)5950:0.09636391859,Onychogalea_unguifera:9.037689902)5949:0.09636391859,Setonix_brachyurus:9.134053821)5948:0.09636391859)5946:0.1927278372,(((((Petrogale_assimilis:7.881322879,Petrogale_godmani:7.881322879)5968:0.09636391859,Petrogale_inornata:7.977686798,(Petrogale_herberti:2.966763031,Petrogale_penicillata:2.966763031):5.010923766)5967:0.1927278372,Petrogale_lateralis:8.170414635,Petrogale_persephone:8.170414635,Petrogale_xanthopus:8.170414635,Petrogale_mareeba:8.170414635)5966:0.09636391859,Petrogale_brachyotis:8.266778554)5965:0.9636391859,(Thylogale_billardierii:4.41222181,((Thylogale_brunii:1.039484659,Thylogale_browni:1.039484659):2.312734046,(Thylogale_stigmatica:2.195851682,Thylogale_thetis:2.195851682)5973:1.156367023)5972:1.060003105)5971:4.818195929)5964:0.1927278372)5945:0.1927278372)5934:3.854556744,((Dorcopsis_hageni:6.339500182,Dorcopsis_luctuosa:6.339500182,Dorcopsis_muelleri:6.339500182)5975:1.156367023,(Dorcopsulus_macleayi:3.255854788,Dorcopsulus_vanheurni:3.255854788)5976:4.240012418)5974:5.974562952)5933:7.323657812)5918:3.10591203)5916:24.1)5875:1,((((Lasiorhinus_latifrons:18.19226217,Vombatus_ursinus:18.19226217)5981:8.672752673,(Zygomaturus_trilobus:11.22106003,Diprotodon_optatum:11.23806003)5984:15.61095481):4.067492588,Thylacoleo_carnifex:30.89050743):4.067492572,Phascolarctos_cinereus:35)5979:14)5874:110)4009:18)4005;
